# Supplementary material for: PbrMYB14 Enhances Pear Resistance to Alternaria alternata by Regulating Genes in Lignin and Salicylic Acid Biosynthesis Pathways
Source: Int J Mol Sci. 2025 Jan 24;26(3):972. doi: 10.3390/ijms26030972 (PMC11817059; doi:10.3390/ijms26030972)
Supplement: Supplementary file 1 [file ijms-26-00972-s001.zip]

Archive with 2 entries (2 files):
- Supplementary Figures and Tables.pdf
- Transcriptome data.xlsx
