# Supplementary material for: PbrMYB14 Enhances Pear Resistance to Alternaria alternata by Regulating Genes in Lignin and Salicylic Acid Biosynthesis Pathways
Source: Int J Mol Sci. 2025 Jan 24;26(3):972. doi: 10.3390/ijms26030972 (PMC11817059; doi:10.3390/ijms26030972)
Supplement: Supplementary file 1 [file ijms-26-00972-s001.zip › Transcriptome data.xlsx]

## Sheet: OE2-WT
id	OE2-1_count	OE2-2_count	WT-1_count	WT-2_count	OE2-1_fpkm	OE2-2_fpkm	WT-1_fpkm	WT-2_fpkm	OE2_mean	WT_mean	log2(fc)	PValue	FDR	Symbol	Description	KEGG_A_class	KEGG_B_class	Pathway	K_ID	GO Component	GO Function	GO Process	TF_family
Chr13.g23010	9	6	6632	9469	0.777	0.536	600.195	761.175	0.6565	680.685	10.018	8.21e-94	3e-89	PYRC1	XP_009369984.1 PREDICTED: major allergen Pyr c 1 [Pyrus x bretschneideri]	-	-	-	-	-	-	GO:0006952//defense response	--
Contig28.g59157	5172	6955	30	74	248.457	345.548	1.52	3.3	297.002	2.41	-6.9453	4.65e-56	8.51e-52	CER26	XP_009346997.1 PREDICTED: protein ECERIFERUM 26-like [Pyrus x bretschneideri]	-	-	-	-	-	GO:0016747//transferase activity, transferring acyl groups other than amino-acyl groups	-	--
MSTRG.13677	25	32	1140	1672	0.917	1.204	43.526	56.704	1.0605	50.115	5.56243	9.62e-48	1.17e-43	--	hypothetical protein DVH24_019768 [Malus domestica]	-	-	-	-	-	-	-	--
Chr11.g10141	2096	1749	1	6	43.724	37.73	0.032	0.123	40.727	0.0775	-9.03757	2.91e-47	2.66e-43	RGA1	XP_018500011.1 PREDICTED: putative disease resistance protein RGA1 isoform X1 [Pyrus x bretschneideri]	-	-	-	-	GO:0005737//cytoplasm;GO:0009379//Holliday junction helicase complex;GO:0022625//cytosolic large ribosomal subunit	GO:0003735//structural constituent of ribosome;GO:0003924//GTPase activity;GO:0003977//UDP-N-acetylglucosamine diphosphorylase activity;GO:0005047//signal recognition particle binding;GO:0005515//protein binding;GO:0005524//ATP binding;GO:0009378//four-way junction helicase activity;GO:0016887//ATPase activity;GO:0019134//glucosamine-1-phosphate N-acetyltransferase activity;GO:0043531//ADP binding	GO:0006281//DNA repair;GO:0006310//DNA recombination;GO:0006412//translation;GO:0009103//lipopolysaccharide biosynthetic process;GO:0009252//peptidoglycan biosynthetic process;GO:0009306//protein secretion	--
Chr17.g27735	930	978	5	6	19.543	21.237	0.11	0.112	20.39	0.111	-7.52116	9.99e-45	7.31e-41	RPV1	KAB2611993.1 TMV resistance protein N-like [Pyrus ussuriensis x Pyrus communis]	-	-	-	-	-	GO:0005515//protein binding;GO:0043531//ADP binding	GO:0007165//signal transduction;GO:0009847//spore germination;GO:0030436//asexual sporulation;GO:0034220//ion transmembrane transport	--
Chr7.g31698	8276	9735	396	605	418.791	509.472	21.042	28.523	464.132	24.7825	-4.22714	1.1e-39	6.7e-36	CNGC1	XP_018507881.1 PREDICTED: cyclic nucleotide-gated ion channel 1-like [Pyrus x bretschneideri]	Organismal Systems	Environmental adaptation	ko04626//Plant-pathogen interaction	K05391	GO:0005886//plasma membrane;GO:0016020//membrane	GO:0005216//ion channel activity;GO:0008374//O-acyltransferase activity	GO:0006654//phosphatidic acid biosynthetic process;GO:0006811//ion transport;GO:0055085//transmembrane transport	--
Chr2.g43988	20	13	916	613	1.402	0.951	68.598	40.785	1.1765	54.6915	5.53874	5.45e-35	2.85e-31	RER4	XP_008345002.1 protein RETICULATA-RELATED 4, chloroplastic-like [Malus domestica]	-	-	-	-	-	-	-	--
Chr4.g38218	143	145	3109	6647	7.576	7.956	172.614	327.864	7.766	250.239	5.00999	7.3e-35	3.34e-31	CER26	XP_009346997.1 PREDICTED: protein ECERIFERUM 26-like [Pyrus x bretschneideri]	-	-	-	-	-	GO:0016747//transferase activity, transferring acyl groups other than amino-acyl groups	-	--
Chr6.g51986	28	46	886	1258	0.547	0.919	18.072	22.789	0.733	20.4305	4.80077	4.61e-34	1.88e-30	BRI1	XP_028959573.1 uncharacterized protein LOC103413440 isoform X1 [Malus domestica]	Environmental Information Processing	Signal transduction	ko04075//Plant hormone signal transduction	K13415	GO:0009360//DNA polymerase III complex	GO:0003677//DNA binding;GO:0003723//RNA binding;GO:0003724//RNA helicase activity;GO:0003824//catalytic activity;GO:0003887//DNA-directed DNA polymerase activity;GO:0004672//protein kinase activity;GO:0005524//ATP binding;GO:0005525//GTP binding;GO:0008134//transcription factor binding;GO:0016887//ATPase activity;GO:0043531//ADP binding	GO:0002949//tRNA threonylcarbamoyladenosine modification;GO:0006260//DNA replication;GO:0006355//regulation of transcription, DNA-templated;GO:0006468//protein phosphorylation;GO:0006777//Mo-molybdopterin cofactor biosynthetic process;GO:0009306//protein secretion	SBP
Scaffold2.g05249	692	648	38	32	13.729	13.292	0.792	0.591	13.5105	0.6915	-4.28821	5.39e-34	1.97e-30	KIN14A	KAB2597517.1 kinesin-like protein KCA2 [Pyrus ussuriensis x Pyrus communis]	-	-	-	-	-	GO:0005524//ATP binding;GO:0008017//microtubule binding	GO:0007018//microtubule-based movement	--
Chr13.g23017	4	4	588	664	0.343	0.345	55.425	55.603	0.344	55.514	7.3343	3.59e-33	1.19e-29	FRAA3	RXH80188.1 hypothetical protein DVH24_041335 [Malus domestica]	-	-	-	-	-	-	GO:0006952//defense response;GO:0010038//response to metal ion;GO:0030153//bacteriocin immunity	--
Chr10.g13960	20	14	496	689	0.827	0.581	21.685	26.726	0.704	24.2055	5.10362	1.9e-31	5.79e-28	CRK8	KAB2601056.1 cysteine-rich receptor-like protein kinase 10 [Pyrus ussuriensis x Pyrus communis]	-	-	-	-	-	GO:0004672//protein kinase activity;GO:0005524//ATP binding	GO:0006468//protein phosphorylation	--
Chr14.g48657	800	1033	27	48	45.995	61.433	1.634	2.554	53.714	2.094	-4.68096	7.48e-31	2.11e-27	RPS10-1	RXH76818.1 hypothetical protein DVH24_019706 [Malus domestica]	Genetic Information Processing	Translation	ko03010//Ribosome	K02947	-	GO:0004519//endonuclease activity	GO:0006298//mismatch repair	--
Chr14.g50371	114	143	1357	1715	4.819	6.252	60.205	67.587	5.5355	63.896	3.52894	2.42e-30	6.32e-27	KOR	TQD90654.1 hypothetical protein C1H46_023801 [Malus baccata]	Metabolism;Metabolism	Global and overview maps;Carbohydrate metabolism	ko01100//Metabolic pathways;ko00500//Starch and sucrose metabolism	K01179;K01179	GO:0005575//cellular_component;GO:0016020//membrane;GO:0016021//integral component of membrane;GO:0031224//intrinsic component of membrane;GO:0044425//membrane part	GO:0003674//molecular_function;GO:0003824//catalytic activity;GO:0004553//hydrolase activity, hydrolyzing O-glycosyl compounds;GO:0008810//cellulase activity;GO:0016787//hydrolase activity;GO:0016798//hydrolase activity, acting on glycosyl bonds	GO:0000272//polysaccharide catabolic process;GO:0005975//carbohydrate metabolic process;GO:0005976//polysaccharide metabolic process;GO:0006073//cellular glucan metabolic process;GO:0008150//biological_process;GO:0008152//metabolic process;GO:0009056//catabolic process;GO:0009057//macromolecule catabolic process;GO:0009251//glucan catabolic process;GO:0009987//cellular process;GO:0016043//cellula…	--
Chr14.g48703	26	17	489	616	2.033	1.351	40.246	45.066	1.692	42.656	4.65595	3.03e-29	7.38e-26	RPS10-1	RXH76818.1 hypothetical protein DVH24_019706 [Malus domestica]	Genetic Information Processing	Translation	ko03010//Ribosome	K02947	-	GO:0004519//endonuclease activity	GO:0006298//mismatch repair	--
Chr2.g43472	92	63	1001	1231	4.394	3.117	50.095	54.742	3.7555	52.4185	3.803	6.07e-29	1.39e-25	LRK10	KAB2614550.1 receptor-like protein kinase [Pyrus ussuriensis x Pyrus communis]	-	-	-	-	-	GO:0004672//protein kinase activity;GO:0005524//ATP binding	GO:0006468//protein phosphorylation	--
Chr12.g35996	2360	1368	3	0	286.949	172.015	0.383	0	229.482	0.1915	-10.2268	7e-29	1.51e-25	--	RXH81790.1 hypothetical protein DVH24_036131 [Malus domestica]	-	-	-	-	-	GO:0008270//zinc ion binding	-	--
Chr16.g29828	74	75	1273	2719	6.004	6.293	108.398	205.658	6.1485	157.028	4.67464	2.99e-28	6.09e-25	VIT_05s0020g01820	XP_009369107.1 PREDICTED: CASP-like protein 1E2 [Pyrus x bretschneideri]	-	-	-	-	-	-	-	--
Chr16.g29917	4	3	456	653	0.072	0.052	8.122	10.328	0.062	9.225	7.21714	3.22e-28	6.2e-25	GIP	KAE8674604.1 hypothetical protein F3Y22_tig00111743pilonHSYRG00047 [Hibiscus syriacus]	-	-	-	-	-	GO:0003676//nucleic acid binding;GO:0003723//RNA binding;GO:0003934//GTP cyclohydrolase I activity;GO:0008270//zinc ion binding	GO:0000160//phosphorelay signal transduction system;GO:0015074//DNA integration;GO:0042559//pteridine-containing compound biosynthetic process;GO:0046654//tetrahydrofolate biosynthetic process	--
Chr15.g00653	4	0	796	1064	0.097	0	22.605	26.852	0.0485	24.7285	8.99397	3.82e-28	6.4e-25	TIF3C1	XP_009342556.1 PREDICTED: eukaryotic translation initiation factor 3 subunit C-like [Pyrus x bretschneideri]	Genetic Information Processing	Translation	ko03013//Nucleocytoplasmic transport	K03252	GO:0005852//eukaryotic translation initiation factor 3 complex	GO:0003743//translation initiation factor activity;GO:0031369//translation initiation factor binding	GO:0006413//translational initiation	--
Chr10.g15801	564	406	15	18	23.074	17.164	0.656	0.699	20.119	0.6775	-4.89219	3.84e-28	6.4e-25	STY46	XP_009347900.1 PREDICTED: serine/threonine-protein kinase STY46 [Pyrus x bretschneideri]	-	-	-	-	-	GO:0004672//protein kinase activity;GO:0005524//ATP binding;GO:0008773//[protein-PII] uridylyltransferase activity;GO:0016709//oxidoreductase activity, acting on paired donors, with incorporation or reduction of molecular oxygen, NAD(P)H as one donor, and incorporation of one atom of oxygen	GO:0006468//protein phosphorylation;GO:0006744//ubiquinone biosynthetic process;GO:0018177//protein uridylylation	--
Chr14.g48619	1090	573	27	23	72.87	39.603	1.923	1.45	56.2365	1.6865	-5.0594	3.85e-28	6.4e-25	GNS1	XP_009350958.1 PREDICTED: glucan endo-1,3-beta-glucosidase, basic isoform-like [Pyrus x bretschneideri]	-	-	-	-	-	GO:0004553//hydrolase activity, hydrolyzing O-glycosyl compounds	GO:0005975//carbohydrate metabolic process	--
Chr11.g10446	475	375	15	10	32.723	26.707	1.098	0.622	29.715	0.86	-5.11071	1.76e-27	2.81e-24	SR45A	KAB2607041.1 serine/arginine-rich splicing factor SR45a-like [Pyrus ussuriensis x Pyrus communis]	-	-	-	-	GO:0005575//cellular_component;GO:0005622//intracellular;GO:0005623//cell;GO:0005634//nucleus;GO:0043226//organelle;GO:0043227//membrane-bounded organelle;GO:0043229//intracellular organelle;GO:0043231//intracellular membrane-bounded organelle;GO:0044424//intracellular part;GO:0044464//cell part	GO:0003674//molecular_function;GO:0003676//nucleic acid binding;GO:0003723//RNA binding;GO:0003729//mRNA binding;GO:0005488//binding;GO:0005515//protein binding;GO:0036002//pre-mRNA binding;GO:0042802//identical protein binding;GO:0097159//organic cyclic compound binding;GO:1901363//heterocyclic compound binding	GO:0000003//reproduction;GO:0000245//spliceosomal complex assembly;GO:0000375//RNA splicing, via transesterification reactions;GO:0000377//RNA splicing, via transesterification reactions with bulged adenosine as nucleophile;GO:0000381//regulation of alternative mRNA splicing, via spliceosome;GO:0000398//mRNA splicing, via spliceosome;GO:0003006//developmental process involved in reproduction;GO:0…	--
Chr6.g52106	620	384	13	10	21.35	13.675	0.47	0.321	17.5125	0.3955	-5.46856	1.91e-27	2.91e-24	BAN	XP_009352392.1 PREDICTED: anthocyanidin reductase-like [Pyrus x bretschneideri]	-	-	-	-	-	GO:0003824//catalytic activity;GO:0003854//3-beta-hydroxy-delta5-steroid dehydrogenase activity;GO:0003978//UDP-glucose 4-epimerase activity;GO:0008712//ADP-glyceromanno-heptose 6-epimerase activity;GO:0016616//oxidoreductase activity, acting on the CH-OH group of donors, NAD or NADP as acceptor;GO:0016757//transferase activity, transferring glycosyl groups;GO:0051287//NAD binding	GO:0005975//carbohydrate metabolic process;GO:0006012//galactose metabolic process;GO:0006694//steroid biosynthetic process;GO:0009244//lipopolysaccharide core region biosynthetic process;GO:0055114//oxidation-reduction process	--
Chr9.g44879	1257	1391	34	79	51.028	58.419	1.461	3.007	54.7235	2.234	-4.61446	1.7e-26	2.48e-23	ALDH6B2	KAB2612643.1 methylmalonate-semialdehyde dehydrogenase [Pyrus ussuriensis x Pyrus communis]	Metabolism;Metabolism;Metabolism;Metabolism;Metabolism;Metabolism	Global and overview maps;Global and overview maps;Carbohydrate metabolism;Amino acid metabolism;Metabolism of other amino acids;Carbohydrate metabolism	ko01100//Metabolic pathways;ko01200//Carbon metabolism;ko00562//Inositol phosphate metabolism;ko00280//Valine, leucine and isoleucine degradation;ko00410//beta-Alanine metabolism;ko00640//Propanoate metabolism	K00140;K00140;K00140;K00140;K00140;K00140	GO:0005575//cellular_component;GO:0005622//intracellular;GO:0005623//cell;GO:0005737//cytoplasm;GO:0005739//mitochondrion;GO:0043226//organelle;GO:0043227//membrane-bounded organelle;GO:0043229//intracellular organelle;GO:0043231//intracellular membrane-bounded organelle;GO:0044424//intracellular part;GO:0044444//cytoplasmic part;GO:0044464//cell part	GO:0003674//molecular_function;GO:0003824//catalytic activity;GO:0003842//1-pyrroline-5-carboxylate dehydrogenase activity;GO:0003995//acyl-CoA dehydrogenase activity;GO:0004350//glutamate-5-semialdehyde dehydrogenase activity;GO:0004491//methylmalonate-semialdehyde dehydrogenase (acylating) activity;GO:0004777//succinate-semialdehyde dehydrogenase (NAD+) activity;GO:0005488//binding;GO:0005507//…	GO:0006527//arginine catabolic process;GO:0006561//proline biosynthetic process;GO:0006562//proline catabolic process;GO:0006574//valine catabolic process;GO:0006578//amino-acid betaine biosynthetic process;GO:0006950//response to stress;GO:0006979//response to oxidative stress;GO:0008150//biological_process;GO:0008152//metabolic process;GO:0008218//bioluminescence;GO:0009450//gamma-aminobutyric …	--
Chr11.g10512	74	67	696	730	1.459	1.369	14.45	13.46	1.414	13.955	3.30293	3.24e-26	4.56e-23	SKI2	XP_009337324.1 PREDICTED: DExH-box ATP-dependent RNA helicase DExH11-like isoform X2 [Pyrus x bretschneideri]	Genetic Information Processing	Folding, sorting and degradation	ko03018//RNA degradation	K12599	-	GO:0003676//nucleic acid binding;GO:0003677//DNA binding;GO:0004003//ATP-dependent DNA helicase activity;GO:0004386//helicase activity;GO:0005524//ATP binding;GO:0016787//hydrolase activity	GO:0006310//DNA recombination;GO:0043571//maintenance of CRISPR repeat elements	--
Chr11.g10079	12	16	353	417	0.535	0.754	16.409	17.2	0.6445	16.8045	4.70452	3.45e-26	4.68e-23	RGA3	XP_018506939.1 PREDICTED: disease resistance protein RGA2-like isoform X2 [Pyrus x bretschneideri]	-	-	-	-	GO:0009379//Holliday junction helicase complex	GO:0003924//GTPase activity;GO:0005047//signal recognition particle binding;GO:0005524//ATP binding;GO:0009378//four-way junction helicase activity;GO:0016887//ATPase activity;GO:0043531//ADP binding	GO:0006281//DNA repair;GO:0006310//DNA recombination;GO:0009306//protein secretion	--
Chr8.g56173	12	7	340	428	0.6	0.385	17.742	19.858	0.4925	18.8	5.25447	4.97e-26	6.5e-23	SCPL45	XP_009355267.1 PREDICTED: serine carboxypeptidase-like 45 isoform X1 [Pyrus x bretschneideri]	-	-	-	-	-	GO:0004185//serine-type carboxypeptidase activity	GO:0006508//proteolysis	--
Chr17.g26258	396	367	12	5	10.069	9.654	0.32	0.119	9.8615	0.2195	-5.48951	8.49e-26	1.07e-22	--	XP_018500073.1 PREDICTED: uncharacterized protein LOC108866272 [Pyrus x bretschneideri]	-	-	-	-	GO:0030286//dynein complex	GO:0008569//ATP-dependent microtubule motor activity, minus-end-directed	GO:0007018//microtubule-based movement	--
Chr10.g17238	1	3	611	701	0.023	0.072	14.807	15.106	0.0475	14.9565	8.29863	8.95e-26	1.09e-22	N	XP_009347942.1 PREDICTED: TMV resistance protein N-like [Pyrus x bretschneideri]	-	-	-	-	-	GO:0005515//protein binding;GO:0005524//ATP binding;GO:0016887//ATPase activity;GO:0017111//nucleoside-triphosphatase activity;GO:0043531//ADP binding	GO:0007165//signal transduction;GO:0030253//protein secretion by the type I secretion system	--
Chr17.g27318	953	888	2	1	100.361	96.734	0.223	0.099	98.5475	0.161	-9.25761	2.18e-25	2.58e-22	RMA1H1	XP_009342632.1 PREDICTED: E3 ubiquitin-protein ligase RMA1H1-like isoform X1 [Pyrus x bretschneideri]	Genetic Information Processing	Folding, sorting and degradation	ko04141//Protein processing in endoplasmic reticulum	K10666	GO:0000109//nucleotide-excision repair complex	GO:0008270//zinc ion binding;GO:0046872//metal ion binding	GO:0006289//nucleotide-excision repair	--
Chr12.g35338	4	0	601	598	0.229	0	34.448	30.455	0.1145	32.4515	8.14679	1e-24	1.15e-21	--	XP_009364544.1 PREDICTED: uncharacterized protein LOC103954435 [Pyrus x bretschneideri]	-	-	-	-	-	GO:0004357//glutamate-cysteine ligase activity	GO:0006750//glutathione biosynthetic process	--
MSTRG.10229	4	2	371	628	0.142	0.132	15.405	20.52	0.137	17.9625	7.03467	3.49e-24	3.87e-21	--	PREDICTED: zinc transporter SLC39A7 [Vitis vinifera]	-	-	-	-	GO:0000229//cytoplasmic chromosome;GO:0009532//plastid stroma	-	-	--
Chr15.g02225	357	357	10	3	29.548	30.558	0.869	0.231	30.053	0.55	-5.77193	3.64e-24	3.92e-21	EB1C	XP_009350531.1 PREDICTED: microtubule-associated protein RP/EB family member 1C-like [Pyrus x bretschneideri]	-	-	-	-	-	GO:0005515//protein binding;GO:0008017//microtubule binding	-	--
Chr11.g10465	2	1	703	1032	0.074	0.038	26.275	34.272	0.056	30.2735	9.07841	6.58e-24	6.88e-21	TUBB1	XP_009374320.1 PREDICTED: tubulin beta chain [Pyrus x bretschneideri]	Cellular Processes	Transport and catabolism	ko04145//Phagosome	K07375	-	GO:0003924//GTPase activity	GO:0000910//cytokinesis	--
Chr15.g00728	7	2	317	504	0.556	0.164	26.421	37.313	0.36	31.867	6.46792	2.66e-23	2.7e-20	--	XP_018506936.1 PREDICTED: uncharacterized protein LOC108868385 [Pyrus x bretschneideri]	-	-	-	-	-	-	-	--
Chr3.g20444	299	394	15	14	7.171	9.775	0.383	0.313	8.473	0.348	-4.60571	4.01e-23	3.97e-20	RGA3	XP_018503415.1 PREDICTED: putative disease resistance protein RGA3 [Pyrus x bretschneideri]	-	-	-	-	GO:0009379//Holliday junction helicase complex	GO:0003924//GTPase activity;GO:0005047//signal recognition particle binding;GO:0005515//protein binding;GO:0005524//ATP binding;GO:0005525//GTP binding;GO:0009378//four-way junction helicase activity;GO:0042626//ATPase activity, coupled to transmembrane movement of substances;GO:0043531//ADP binding	GO:0006310//DNA recombination;GO:0006810//transport;GO:0009306//protein secretion	--
Chr4.g38220	47	52	685	1452	2.947	3.369	44.979	84.726	3.158	64.8525	4.36008	7.85e-23	7.56e-20	CER26L	KAB2623102.1 protein ECERIFERUM 26-like [Pyrus ussuriensis x Pyrus communis]	-	-	-	-	-	GO:0016747//transferase activity, transferring acyl groups other than amino-acyl groups	-	--
MSTRG.21661	8	13	275	342	0.619	1.041	22.339	24.678	0.83	23.5085	4.82393	5.66e-22	5.31e-19	--	succinate dehydrogenase [ubiquinone] iron-sulfur subunit 3 [Pyrus ussuriensis x Pyrus communis]	-	-	-	-	-	-	-	--
Chr8.g56178	529	290	14	10	31.084	17.637	0.867	0.552	24.3605	0.7095	-5.1016	1.31e-21	1.2e-18	SCPL45	XP_009355265.1 PREDICTED: serine carboxypeptidase-like 45 [Pyrus x bretschneideri]	-	-	-	-	-	GO:0004185//serine-type carboxypeptidase activity	GO:0006508//proteolysis	--
Chr2.g42397	13	14	268	334	0.304	0.338	6.728	7.428	0.321	7.078	4.4627	1.95e-21	1.74e-18	VPS39	XP_009347535.1 PREDICTED: vam6/Vps39-like protein [Pyrus x bretschneideri]	-	-	-	-	-	-	GO:0006886//intracellular protein transport;GO:0016192//vesicle-mediated transport	--
Chr15.g04896	323	353	25	22	18.564	20.945	1.506	1.177	19.7545	1.3415	-3.88026	5.05e-21	4.4e-18	SKIP23	XP_009334452.1 PREDICTED: F-box protein SKIP23-like [Pyrus x bretschneideri]	-	-	-	-	-	GO:0005515//protein binding	-	--
Chr7.g32932	17	15	275	357	1.042	0.925	17.651	20.376	0.9835	19.0135	4.27296	6.21e-21	5.28e-18	GIF3	KAB2595870.1 GRF1-interacting factor 3-like [Pyrus ussuriensis x Pyrus communis]	-	-	-	-	-	GO:0003713//transcription coactivator activity	-	--
Chr11.g09847	803	891	74	110	12.869	14.777	1.242	1.641	13.823	1.4415	-3.26143	9.5e-21	7.9e-18	RPPL1	XP_009379454.1 PREDICTED: putative disease resistance protein RGA3 isoform X2 [Pyrus x bretschneideri]	-	-	-	-	-	GO:0005515//protein binding;GO:0005524//ATP binding;GO:0016887//ATPase activity;GO:0043531//ADP binding	-	--
Chr11.g12709	15	6	313	306	0.324	0.138	7.277	6.321	0.231	6.799	4.87936	1.25e-20	1.01e-17	--	KAB2606299.1 S ribonuclease [Pyrus ussuriensis x Pyrus communis]	-	-	-	-	-	GO:0004190//aspartic-type endopeptidase activity	GO:0006508//proteolysis	--
Chr3.g18704	1	9	302	368	0.021	0.191	6.609	7.162	0.106	6.8855	6.02143	1.76e-20	1.4e-17	RE1	KAE8674604.1 hypothetical protein F3Y22_tig00111743pilonHSYRG00047 [Hibiscus syriacus]	-	-	-	-	-	GO:0003676//nucleic acid binding;GO:0003723//RNA binding;GO:0008270//zinc ion binding	GO:0015074//DNA integration	--
Chr1.g58003	242	320	3	4	5.857	8.007	0.087	0.09	6.932	0.0885	-6.29145	2.47e-20	1.92e-17	EIX2	XP_009367876.2 PREDICTED: receptor-like protein 12 [Pyrus x bretschneideri]	-	-	-	-	-	GO:0005515//protein binding;GO:0031419//cobalamin binding	GO:0015889//cobalamin transport	--
MSTRG.34922	438	640	2	1	42.704	63.283	0.287	0.031	52.9935	0.159	-8.38064	2.58e-20	1.97e-17	--	nuclear export mediator factor NEMF homolog isoform X1 [Prosopis alba]	Metabolism;Metabolism;Metabolism;Metabolism;Metabolism;Metabolism;Metabolism;Metabolism	Global and overview maps;Global and overview maps;Carbohydrate metabolism;Carbohydrate metabolism;Nucleotide metabolism;Carbohydrate metabolism;Carbohydrate metabolism;Carbohydrate metabolism	ko01100//Metabolic pathways;ko01110//Biosynthesis of secondary metabolites;ko00500//Starch and sucrose metabolism;ko00520//Amino sugar and nucleotide sugar metabolism;ko00230//Purine metabolism;ko00010//Glycolysis / Gluconeogenesis;ko00052//Galactose metabolism;ko00030//Pentose phosphate pathway	K01835;K01835;K01835;K01835;K01835;K01835;K01835;K01835	-	-	-	--
Chr3.g20039	2	2	312	468	0.215	0.222	35.146	46.829	0.2185	40.9875	7.55141	5.66e-20	4.23e-17	HIS2B	XP_008344843.1 probable histone H2B.1 [Malus domestica]	-	-	-	-	GO:0005669//transcription factor TFIID complex	GO:0003677//DNA binding	GO:0006352//DNA-templated transcription, initiation	--
Chr12.g36021	558	350	20	6	27.589	17.914	1.039	0.276	22.7515	0.6575	-5.11283	1.71e-19	1.25e-16	VIT_19s0014g04930	XP_009338867.1 PREDICTED: (-)-germacrene D synthase-like [Pyrus x bretschneideri]	Metabolism	Metabolism of terpenoids and polyketides	ko00909//Sesquiterpenoid and triterpenoid biosynthesis	K15803	-	GO:0000287//magnesium ion binding;GO:0010333//terpene synthase activity;GO:0016829//lyase activity	-	--
MSTRG.8212	871	1024	31	78	72.241	86.929	3.353	8.306	79.585	5.8295	-3.77105	2.23e-19	1.6e-16	RPS29A	40S ribosomal protein S29-like [Juglans regia]	Genetic Information Processing	Translation	ko03010//Ribosome	K02980	GO:0044391//ribosomal subunit	GO:0005198//structural molecule activity;GO:0043169//cation binding	GO:0010467//gene expression	--
Scaffold2.g05564	536	452	60	52	18.088	15.79	2.117	1.623	16.939	1.87	-3.17924	3.89e-19	2.73e-16	IPMS1	KAB2597311.1 2-isopropylmalate synthase 1 [Pyrus ussuriensis x Pyrus communis]	Metabolism;Metabolism;Metabolism;Metabolism;Metabolism;Metabolism	Global and overview maps;Global and overview maps;Global and overview maps;Carbohydrate metabolism;Global and overview maps;Amino acid metabolism	ko01100//Metabolic pathways;ko01110//Biosynthesis of secondary metabolites;ko01230//Biosynthesis of amino acids;ko00620//Pyruvate metabolism;ko01210//2-Oxocarboxylic acid metabolism;ko00290//Valine, leucine and isoleucine biosynthesis	K01649;K01649;K01649;K01649;K01649;K01649	GO:0005737//cytoplasm	GO:0003824//catalytic activity;GO:0003852//2-isopropylmalate synthase activity;GO:0004410//homocitrate synthase activity;GO:0004736//pyruvate carboxylase activity;GO:0008701//4-hydroxy-2-oxovalerate aldolase activity;GO:0008948//oxaloacetate decarboxylase activity;GO:0015081//sodium ion transmembrane transporter activity;GO:0043714//(R)-citramalate synthase activity;GO:0051536//iron-sulfur cluste…	GO:0006094//gluconeogenesis;GO:0006814//sodium ion transport;GO:0009097//isoleucine biosynthetic process;GO:0009098//leucine biosynthetic process;GO:0051188//cofactor biosynthetic process	--
Chr11.g12845	67	81	552	568	1.677	2.096	14.498	13.251	1.8865	13.8745	2.87865	7.88e-19	5.44e-16	EIX2	XP_009340354.1 PREDICTED: LRR receptor-like serine/threonine-protein kinase GSO2 isoform X1 [Pyrus x bretschneideri]	-	-	-	-	-	GO:0005515//protein binding	-	--
Chr5.g06592	421	436	29	46	10.464	11.215	0.759	1.059	10.8395	0.909	-3.57587	8.81e-19	5.97e-16	At1g56140	KAB2637072.1 LRR receptor-like serine/threonine-protein kinase [Pyrus ussuriensis x Pyrus communis]	-	-	-	-	GO:0009986//cell surface	GO:0004672//protein kinase activity;GO:0005515//protein binding;GO:0005524//ATP binding	GO:0006468//protein phosphorylation	--
Chr2.g43359	151	136	1374	921	18.922	17.584	180.094	107.199	18.253	143.647	2.97632	1.29e-18	8.57e-16	HSP26-A	XP_009343223.1 PREDICTED: probable glutathione S-transferase isoform X3 [Pyrus x bretschneideri]	Metabolism;Metabolism	Global and overview maps;Metabolism of other amino acids	ko01100//Metabolic pathways;ko00480//Glutathione metabolism	K00799;K00799	-	GO:0005515//protein binding;GO:0015035//protein disulfide oxidoreductase activity;GO:0016034//maleylacetoacetate isomerase activity	GO:0006559//L-phenylalanine catabolic process;GO:0006572//tyrosine catabolic process;GO:0006749//glutathione metabolic process;GO:0006790//sulfur compound metabolic process;GO:0042965//glutaredoxin biosynthetic process;GO:0045454//cell redox homeostasis;GO:0055114//oxidation-reduction process	--
Chr1.g56978	109	70	818	1398	3.927	2.6	31.037	47.104	3.2635	39.0705	3.58159	1.59e-18	1.04e-15	EIX2	KAB2598437.1 HB04p [Pyrus ussuriensis x Pyrus communis]	-	-	-	-	-	GO:0005515//protein binding	-	--
Chr8.g54060	53	101	776	973	2.014	3.97	30.952	34.473	2.992	32.7125	3.45066	4.81e-18	3.09e-15	LECRK91	XP_009359097.1 PREDICTED: L-type lectin-domain containing receptor kinase IX.1-like [Pyrus x bretschneideri]	-	-	-	-	GO:0009431//bacterial-type flagellum basal body, MS ring	GO:0004672//protein kinase activity;GO:0005198//structural molecule activity;GO:0005524//ATP binding;GO:0030246//carbohydrate binding	GO:0001539//cilium or flagellum-dependent cell motility;GO:0006468//protein phosphorylation	--
Chr17.g25183	256	206	8	11	7.476	6.221	0.245	0.299	6.8485	0.272	-4.65411	4.98e-18	3.14e-15	FER	XP_009360627.2 PREDICTED: receptor-like protein kinase FERONIA, partial [Pyrus x bretschneideri]	-	-	-	-	-	GO:0004672//protein kinase activity;GO:0005524//ATP binding	GO:0006468//protein phosphorylation	--
MSTRG.32263	229	234	5	11	13.992	14.46	0.411	0.671	14.226	0.541	-4.71676	5.41e-18	3.36e-15	--	serine/threonine-protein kinase pakD-like, partial [Malus domestica]	-	-	-	-	-	-	-	--
MSTRG.19805	87	72	586	906	3.685	3.132	27.106	40.331	3.4085	33.7185	3.30633	9.1e-18	5.41e-15	--	vinorine synthase-like [Pyrus ussuriensis x Pyrus communis]	-	-	-	-	-	-	-	--
MSTRG.15077	3	0	344	366	0.187	0	22.499	21.295	0.0935	21.897	7.87155	9.18e-18	5.41e-15	--	protein ALP1-like isoform X1 [Malus domestica]	-	-	-	-	-	-	-	--
MSTRG.20064	6	4	187	358	0.208	0.153	6.815	11.603	0.1805	9.209	5.67297	9.3e-18	5.41e-15	FAHD1	acylpyruvase FAHD1 [Pyrus ussuriensis x Pyrus communis]	Metabolism;Metabolism	Global and overview maps;Amino acid metabolism	ko01100//Metabolic pathways;ko00350//Tyrosine metabolism	K01557;K01557	GO:0043231//intracellular membrane-bounded organelle	GO:0016831//carboxy-lyase activity;GO:0046914//transition metal ion binding	GO:0009062//fatty acid catabolic process	--
Scaffold2.g05397	276	258	1	9	6.825	6.599	0.03	0.21	6.712	0.12	-5.80564	9.31e-18	5.41e-15	CAMTA3	KAB2597429.1 calmodulin-binding transcription activator 3-like [Pyrus ussuriensis x Pyrus communis]	-	-	-	-	-	GO:0003677//DNA binding;GO:0005515//protein binding	-	TIG
Chr2.g42028	0	2	448	941	0	0.12	22.5	42.008	0.06	32.254	9.0703	4.7e-17	2.69e-14	MLO8	XP_009369784.1 PREDICTED: MLO-like protein 8 [Pyrus x bretschneideri]	-	-	-	-	GO:0016021//integral component of membrane	-	GO:0006952//defense response	--
Chr2.g42027	204	271	1	4	13.233	18.171	0.074	0.25	15.702	0.162	-6.59881	7.13e-17	4.01e-14	ATL8	KAB2634144.1 RING-H2 finger protein ATL80-like [Pyrus ussuriensis x Pyrus communis]	-	-	-	-	GO:0000109//nucleotide-excision repair complex;GO:0005680//anaphase-promoting complex	GO:0008270//zinc ion binding;GO:0046872//metal ion binding;GO:0061630//ubiquitin protein ligase activity;GO:0097602//cullin family protein binding	GO:0006289//nucleotide-excision repair;GO:0031145//anaphase-promoting complex-dependent proteasomal ubiquitin-dependent protein catabolic process	--
MSTRG.26149	19	28	270	321	0.469	0.715	6.998	7.39	0.592	7.194	3.60313	1.06e-16	5.85e-14	--	Ankyrin repeat family protein [Prunus dulcis]	-	-	-	-	-	-	-	--
Chr7.g32765	2	6	233	183	0.069	0.177	7.088	4.939	0.123	6.0135	5.61147	1.32e-16	7.2e-14	WAV3	KAB2595994.1 hypothetical protein D8674_031444 [Pyrus ussuriensis x Pyrus communis]	-	-	-	-	GO:0005680//anaphase-promoting complex	GO:0008270//zinc ion binding;GO:0046872//metal ion binding;GO:0061630//ubiquitin protein ligase activity;GO:0097602//cullin family protein binding	GO:0031145//anaphase-promoting complex-dependent proteasomal ubiquitin-dependent protein catabolic process	--
Chr7.g34673	8	13	196	250	0.313	0.515	7.701	8.725	0.414	8.213	4.31021	1.6e-16	8.6e-14	RGA2	XP_018505463.1 PREDICTED: disease resistance protein RGA2-like isoform X2 [Pyrus x bretschneideri]	-	-	-	-	-	GO:0005524//ATP binding;GO:0016887//ATPase activity;GO:0043531//ADP binding	-	--
MSTRG.11099	65	96	610	966	2.002	3.066	19.824	27.889	2.534	23.8565	3.23489	2.02e-16	1.07e-13	--	hypothetical protein DVH24_019768 [Malus domestica]	-	-	-	-	-	-	-	--
Chr6.g50732	1	3	212	277	0.068	0.212	15.22	17.638	0.14	16.429	6.87467	2.12e-16	1.11e-13	--	XP_018499459.1 PREDICTED: uncharacterized protein LOC108866010 [Pyrus x bretschneideri]	-	-	-	-	-	GO:0003676//nucleic acid binding;GO:0003723//RNA binding;GO:0008270//zinc ion binding	-	--
Chr8.g56171	81	37	653	716	4.062	1.934	34.553	33.626	2.998	34.0895	3.50726	3.86e-16	1.99e-13	SCPL45	XP_009355269.1 PREDICTED: serine carboxypeptidase-like 45 [Pyrus x bretschneideri]	-	-	-	-	-	GO:0004185//serine-type carboxypeptidase activity	GO:0006508//proteolysis	--
Chr13.g22756	159	69	1214	1424	2.49	1.117	19.948	20.785	1.8035	20.3665	3.49733	4.03e-16	2.05e-13	RE1	BBN68591.1 hypothetical protein Prudu_489S000400 [Prunus dulcis]	-	-	-	-	-	-	GO:0015074//DNA integration	--
Chr4.g39672	160	233	7	5	4.368	6.577	0.201	0.127	5.4725	0.164	-5.06043	7.12e-16	3.57e-13	ITN1	XP_009377123.1 PREDICTED: ankyrin repeat-containing protein ITN1-like [Pyrus x bretschneideri]	-	-	-	-	GO:0005643//nuclear pore;GO:0016020//membrane	GO:0004427//inorganic diphosphatase activity;GO:0005515//protein binding;GO:0009678//hydrogen-translocating pyrophosphatase activity;GO:0051082//unfolded protein binding	GO:0016973//poly(A)+ mRNA export from nucleus;GO:1902600//hydrogen ion transmembrane transport	--
Chr4.g39610	2	1	228	365	0.036	0.019	4.319	6.142	0.0275	5.2305	7.57137	8.91e-16	4.4e-13	RGA1	KAB2622268.1 disease resistance protein RGA2-like [Pyrus ussuriensis x Pyrus communis]	-	-	-	-	GO:0009379//Holliday junction helicase complex	GO:0003924//GTPase activity;GO:0005047//signal recognition particle binding;GO:0005515//protein binding;GO:0009378//four-way junction helicase activity;GO:0043531//ADP binding	GO:0006281//DNA repair;GO:0006310//DNA recombination;GO:0009306//protein secretion	--
Chr5.g06500	1953	378	27	28	99.751	19.966	1.447	1.333	59.8585	1.39	-5.4284	9.72e-16	4.74e-13	At1g30700	KAB2603750.1 reticuline oxidase-like protein [Pyrus ussuriensis x Pyrus communis]	-	-	-	-	GO:0016020//membrane	GO:0008891//glycolate oxidase activity;GO:0016491//oxidoreductase activity;GO:0016758//transferase activity, transferring hexosyl groups;GO:0050660//flavin adenine dinucleotide binding	GO:0005975//carbohydrate metabolic process;GO:0006486//protein glycosylation;GO:0055114//oxidation-reduction process	--
Chr1.g56706	36	38	372	295	2.676	2.921	29.02	20.442	2.7985	24.731	3.14359	1.06e-15	5.11e-13	At3g61260	XP_008377354.1 remorin-like isoform X2 [Malus domestica]	-	-	-	-	GO:0031237//intrinsic component of periplasmic side of plasma membrane	GO:0005215//transporter activity	GO:0006810//transport;GO:0009405//pathogenesis	--
Chr17.g27779	212	184	9	3	4.851	4.354	0.216	0.064	4.6025	0.14	-5.03892	1.15e-15	5.48e-13	TRM13	TQE11520.1 hypothetical protein C1H46_002895 [Malus baccata]	-	-	-	-	-	-	-	--
Chr5.g06051	2	5	171	190	0.066	0.135	4.971	4.914	0.1005	4.9425	5.61997	1.61e-15	7.57e-13	GRXS17	RXH99204.1 hypothetical protein DVH24_011529 [Malus domestica]	-	-	-	-	GO:0005737//cytoplasm	GO:0003756//protein disulfide isomerase activity;GO:0009055//electron carrier activity;GO:0015035//protein disulfide oxidoreductase activity;GO:0015036//disulfide oxidoreductase activity	GO:0006457//protein folding;GO:0055114//oxidation-reduction process	--
Contig28.g59154	518	1022	0	0	47.004	95.924	0	0	71.464	0.001	-16.1249	1.76e-15	8.15e-13	ATJ20	KAB2623104.1 chaperone protein dnaJ 20 [Pyrus ussuriensis x Pyrus communis]	-	-	-	-	GO:0005575//cellular_component;GO:0005622//intracellular;GO:0005623//cell;GO:0005634//nucleus;GO:0005737//cytoplasm;GO:0009507//chloroplast;GO:0009536//plastid;GO:0043226//organelle;GO:0043227//membrane-bounded organelle;GO:0043229//intracellular organelle;GO:0043231//intracellular membrane-bounded organelle;GO:0044424//intracellular part;GO:0044444//cytoplasmic part;GO:0044464//cell part	GO:0005515//protein binding	GO:0006109//regulation of carbohydrate metabolic process;GO:0006457//protein folding;GO:0008150//biological_process;GO:0009408//response to heat;GO:0009889//regulation of biosynthetic process;GO:0009987//cellular process;GO:0010322//regulation of isopentenyl diphosphate biosynthetic process, methylerythritol 4-phosphate pathway;GO:0010565//regulation of cellular ketone metabolic process;GO:001067…	--
MSTRG.20049	325	406	48	39	32.281	43.59	4.688	3.769	37.9355	4.2285	-3.16533	2.48e-15	1.14e-12	--	PREDICTED: uncharacterized protein LOC103950297 [Pyrus x bretschneideri]	-	-	-	-	-	-	-	--
Chr3.g20036	19	22	225	237	1.706	2.096	21.428	20.019	1.901	20.7235	3.44644	4.76e-15	2.15e-12	MtrDRAFT_AC149210g4v1	XP_009358342.1 PREDICTED: histone H2A-like [Pyrus x bretschneideri]	-	-	-	-	-	GO:0003677//DNA binding;GO:0005096//GTPase activator activity	-	--
Scaffold1.g05189	33	26	260	355	3.588	2.908	29.289	35.522	3.248	32.4055	3.31862	4.82e-15	2.15e-12	--	KAB2612633.1 hypothetical protein D8674_034949 [Pyrus ussuriensis x Pyrus communis]	-	-	-	-	-	-	-	--
Chr7.g34325	429	566	54	74	10.076	13.75	1.336	1.62	11.913	1.478	-3.01082	4.97e-15	2.19e-12	RPV1	KAB2594972.1 TMV resistance protein N-like [Pyrus ussuriensis x Pyrus communis]	-	-	-	-	GO:0000502//proteasome complex;GO:0033104//type VI protein secretion system complex	GO:0004252//serine-type endopeptidase activity;GO:0005515//protein binding;GO:0005524//ATP binding;GO:0016831//carboxy-lyase activity;GO:0016887//ATPase activity;GO:0042623//ATPase activity, coupled;GO:0043531//ADP binding	GO:0006457//protein folding;GO:0006508//proteolysis;GO:0007165//signal transduction;GO:0010498//proteasomal protein catabolic process;GO:0019941//modification-dependent protein catabolic process;GO:0033103//protein secretion by the type VI secretion system	--
Chr6.g51990	192	230	0	4	5.679	7.036	0	0.11	6.3575	0.055	-6.85288	7.28e-15	3.17e-12	WRKY33	XP_009358675.1 PREDICTED: uncharacterized protein LOC103949291 [Pyrus x bretschneideri]	Environmental Information Processing	Signal transduction	ko04075//Plant hormone signal transduction	K13415	-	GO:0003700//transcription factor activity, sequence-specific DNA binding;GO:0043565//sequence-specific DNA binding	GO:0006355//regulation of transcription, DNA-templated	WRKY
Chr5.g07213	17	58	634	639	0.49	1.728	19.147	17.124	1.109	18.1355	4.03149	1.42e-14	6.12e-12	prpf39	XP_009370440.1 PREDICTED: pre-mRNA-processing factor 39 isoform X3 [Pyrus x bretschneideri]	-	-	-	-	GO:0005634//nucleus	GO:0005515//protein binding	GO:0006397//mRNA processing	--
MSTRG.27454	303	331	24	40	11.677	13.191	0.972	1.43	12.434	1.201	-3.37198	1.51e-14	6.41e-12	--	transcription factor bHLH77-like [Pyrus ussuriensis x Pyrus communis]	-	-	-	-	-	-	-	--
MSTRG.3960	0	0	419	597	0	0	15.03	19.02	0.001	17.025	14.0554	2.11e-14	8.85e-12	--	PREDICTED: uncharacterized protein LOC103927733 isoform X2 [Pyrus x bretschneideri]	-	-	-	-	-	-	-	--
Chr16.g28185	235	263	20	28	19.423	22.475	1.717	2.127	20.949	1.922	-3.4462	2.61e-14	1.08e-11	PPD3	XP_009362892.1 PREDICTED: psbP domain-containing protein 3, chloroplastic-like isoform X5 [Pyrus x bretschneideri]	-	-	-	-	GO:0009523//photosystem II;GO:0009654//photosystem II oxygen evolving complex;GO:0019898//extrinsic component of membrane	GO:0005509//calcium ion binding	GO:0015979//photosynthesis	--
Chr5.g08150	550	657	83	40	26.412	32.635	4.173	1.774	29.5235	2.9735	-3.31163	2.64e-14	1.08e-11	CBSDUF3	XP_009378581.1 PREDICTED: DUF21 domain-containing protein At2g14520-like isoform X1 [Pyrus x bretschneideri]	-	-	-	-	-	-	-	--
Chr12.g37890	189	221	915	939	11.089	13.41	56.342	51.359	12.2495	53.8505	2.13624	2.89e-14	1.17e-11	RFC3	XP_028946114.1 replication factor C subunit 3 [Malus domestica]	Genetic Information Processing;Genetic Information Processing;Genetic Information Processing	Replication and repair;Replication and repair;Replication and repair	ko03420//Nucleotide excision repair;ko03030//DNA replication;ko03430//Mismatch repair	K10756;K10756;K10756	GO:0005887//integral component of plasma membrane;GO:0009360//DNA polymerase III complex;GO:0009379//Holliday junction helicase complex;GO:0055051//ATP-binding cassette (ABC) transporter complex, integrated substrate binding	GO:0003677//DNA binding;GO:0003688//DNA replication origin binding;GO:0003887//DNA-directed DNA polymerase activity;GO:0003924//GTPase activity;GO:0004252//serine-type endopeptidase activity;GO:0005524//ATP binding;GO:0005525//GTP binding;GO:0008134//transcription factor binding;GO:0009378//four-way junction helicase activity;GO:0016818//hydrolase activity, acting on acid anhydrides, in phosphoru…	GO:0006260//DNA replication;GO:0006270//DNA replication initiation;GO:0006275//regulation of DNA replication;GO:0006281//DNA repair;GO:0006310//DNA recombination;GO:0006355//regulation of transcription, DNA-templated;GO:0006508//proteolysis;GO:0030436//asexual sporulation;GO:0032297//negative regulation of DNA-dependent DNA replication initiation;GO:0033228//cysteine export	--
Chr10.g16987	39	65	423	421	0.832	1.434	9.473	8.375	1.133	8.924	2.97754	3.54e-14	1.42e-11	N	TQD73144.1 hypothetical protein C1H46_041328 [Malus baccata]	-	-	-	-	GO:0005575//cellular_component;GO:0005737//cytoplasm	GO:0004140//dephospho-CoA kinase activity;GO:0005515//protein binding;GO:0005524//ATP binding;GO:0016887//ATPase activity;GO:0017111//nucleoside-triphosphatase activity;GO:0043531//ADP binding	GO:0007165//signal transduction;GO:0008150//biological_process;GO:0015937//coenzyme A biosynthetic process;GO:0030253//protein secretion by the type I secretion system	--
Chr2.g43469	2	0	315	308	0.106	0	17.533	15.248	0.053	16.3905	8.27265	3.59e-14	1.43e-11	LRK10	KAB2614551.1 receptor-like protein kinase [Pyrus ussuriensis x Pyrus communis]	-	-	-	-	-	GO:0000981//RNA polymerase II transcription factor activity, sequence-specific DNA binding;GO:0003674//molecular_function;GO:0004672//protein kinase activity;GO:0005524//ATP binding;GO:0008270//zinc ion binding	GO:0006355//regulation of transcription, DNA-templated;GO:0006468//protein phosphorylation;GO:0008053//mitochondrial fusion;GO:0009306//protein secretion	--
Chr2.g41457	458	535	60	86	11.239	13.552	1.544	1.972	12.3955	1.758	-2.81781	3.76e-14	1.48e-11	RPV1	XP_009371403.1 PREDICTED: TMV resistance protein N-like [Pyrus x bretschneideri]	-	-	-	-	-	GO:0005515//protein binding;GO:0005524//ATP binding;GO:0016887//ATPase activity;GO:0043531//ADP binding	GO:0007165//signal transduction	--
Chr7.g31703	450	647	21	56	20.009	29.751	0.98	2.321	24.88	1.6505	-3.91401	4.54e-14	1.77e-11	CNGC1	KAB2634913.1 cyclic nucleotide-gated ion channel 1-like [Pyrus ussuriensis x Pyrus communis]	Organismal Systems	Environmental adaptation	ko04626//Plant-pathogen interaction	K05391	GO:0016020//membrane	GO:0005216//ion channel activity;GO:0005524//ATP binding;GO:0016301//kinase activity	GO:0006811//ion transport;GO:0016310//phosphorylation;GO:0055085//transmembrane transport	--
MSTRG.26277	38	68	420	612	1.134	2.098	13.151	17.022	1.616	15.0865	3.22276	5.08e-14	1.96e-11	--	hypothetical protein D8674_019937 [Pyrus ussuriensis x Pyrus communis]	-	-	-	-	-	-	-	--
Chr3.g20529	15	19	186	240	0.471	0.617	6.13	7.026	0.544	6.578	3.59597	6.53e-14	2.49e-11	RGA3	XP_018507935.1 PREDICTED: putative disease resistance protein RGA3 [Pyrus x bretschneideri]	-	-	-	-	-	GO:0005515//protein binding;GO:0043531//ADP binding	-	--
Chr1.g57961	1	2	191	209	0.028	0.057	5.545	5.395	0.0425	5.47	7.00793	6.96e-14	2.62e-11	Ric1	XP_009378501.1 PREDICTED: RAB6A-GEF complex partner protein 1-like [Pyrus x bretschneideri]	-	-	-	-	GO:0045095//keratin filament	GO:0000062//fatty-acyl-CoA binding;GO:0005198//structural molecule activity	-	--
MSTRG.7029	28	28	238	251	1.175	1.2	10.987	10.256	1.1875	10.6215	3.16099	7.1e-14	2.65e-11	--	hypothetical protein C1H46_036404 [Malus baccata]	-	-	-	-	-	-	-	--
Chr6.g52059	28	17	410	228	2.299	1.444	35.317	17.442	1.8715	26.3795	3.81715	1.04e-13	3.84e-11	SALR	XP_009358607.1 PREDICTED: salutaridine reductase-like [Pyrus x bretschneideri]	Metabolism;Metabolism	Global and overview maps;Metabolism of terpenoids and polyketides	ko01110//Biosynthesis of secondary metabolites;ko00902//Monoterpenoid biosynthesis	K15095;K15095	GO:0032040//small-subunit processome	GO:0003824//catalytic activity;GO:0004316//3-oxoacyl-[acyl-carrier-protein] reductase (NADPH) activity;GO:0004757//sepiapterin reductase activity;GO:0008667//2,3-dihydro-2,3-dihydroxybenzoate dehydrogenase activity;GO:0008678//2-deoxy-D-gluconate 3-dehydrogenase activity;GO:0016491//oxidoreductase activity;GO:0016630//protochlorophyllide reductase activity;GO:0050662//coenzyme binding;GO:0051287/…	GO:0000272//polysaccharide catabolic process;GO:0006364//rRNA processing;GO:0006633//fatty acid biosynthetic process;GO:0006729//tetrahydrobiopterin biosynthetic process;GO:0015995//chlorophyll biosynthetic process;GO:0055114//oxidation-reduction process	--
MSTRG.3219	169	186	7	13	5.44	6.192	0.236	0.39	5.816	0.313	-4.21579	1.06e-13	3.9e-11	--	-	-	-	-	-	-	-	-	--
Chr17.g27703	407	363	0	0	6.57	6.064	0	0	6.317	0.001	-12.625	1.39e-13	5.04e-11	RPV1	KAB2611993.1 TMV resistance protein N-like [Pyrus ussuriensis x Pyrus communis]	-	-	-	-	-	GO:0003676//nucleic acid binding;GO:0004003//ATP-dependent DNA helicase activity;GO:0004386//helicase activity;GO:0005515//protein binding;GO:0005524//ATP binding;GO:0008026//ATP-dependent helicase activity;GO:0043531//ADP binding	GO:0006139//nucleobase-containing compound metabolic process;GO:0006268//DNA unwinding involved in DNA replication;GO:0006281//DNA repair;GO:0006310//DNA recombination;GO:0007165//signal transduction;GO:0034220//ion transmembrane transport	--
Chr14.g47809	24	25	254	211	4.201	4.525	46.655	34.426	4.363	40.5405	3.21597	1.52e-13	5.46e-11	RPP2A	RXH76253.1 hypothetical protein DVH24_019141 [Malus domestica]	Genetic Information Processing	Translation	ko03010//Ribosome	K02943	-	-	-	--
Chr14.g47594	332	456	0	0	31.526	44.845	0	0	38.1855	0.001	-15.2207	1.54e-13	5.47e-11	At1g08570	XP_009353164.1 PREDICTED: thioredoxin-like 1-1, chloroplastic isoform X2 [Pyrus x bretschneideri]	-	-	-	-	GO:0005737//cytoplasm	GO:0003756//protein disulfide isomerase activity;GO:0015036//disulfide oxidoreductase activity	GO:0006457//protein folding;GO:0055114//oxidation-reduction process	--
Chr3.g18328	816	848	37	103	61.942	66.57	2.948	7.289	64.256	5.1185	-3.65004	1.64e-13	5.76e-11	TSJT1	XP_009343576.1 PREDICTED: stem-specific protein TSJT1-like [Pyrus x bretschneideri]	-	-	-	-	-	GO:0004066//asparagine synthase (glutamine-hydrolyzing) activity	GO:0006529//asparagine biosynthetic process	--
Chr9.g44861	341	383	0	0	37.889	44.042	0	0	40.9655	0.001	-15.3221	2.3e-13	8.02e-11	--	KAB2612633.1 hypothetical protein D8674_034949 [Pyrus ussuriensis x Pyrus communis]	-	-	-	-	-	-	-	--
Chr15.g04007	442	515	89	90	12.321	14.845	2.593	2.344	13.583	2.4685	-2.4601	2.37e-13	8.17e-11	LUG	KAB2619223.1 transcriptional corepressor LEUNIG [Pyrus ussuriensis x Pyrus communis]	-	-	-	-	GO:0030117//membrane coat	GO:0003700//transcription factor activity, sequence-specific DNA binding;GO:0005198//structural molecule activity;GO:0005515//protein binding;GO:0043565//sequence-specific DNA binding	GO:0006355//regulation of transcription, DNA-templated;GO:0006886//intracellular protein transport;GO:0007165//signal transduction;GO:0016192//vesicle-mediated transport	WRKY
Chr2.g41129	147	150	7	8	2.628	2.773	0.131	0.133	2.7005	0.132	-4.35462	2.69e-13	9.18e-11	RE1	TQD88914.1 hypothetical protein C1H46_025506 [Malus baccata]	-	-	-	-	-	-	GO:0015074//DNA integration	--
Chr15.g02181	194	157	4	0	9.379	7.888	0.203	0	8.6335	0.1015	-6.41039	2.71e-13	9.18e-11	HOS15	XP_009372460.1 PREDICTED: F-box-like/WD repeat-containing protein TBL1XR1 isoform X2 [Pyrus x bretschneideri]	-	-	-	-	-	GO:0005515//protein binding	-	--
Chr2.g43473	8	8	149	151	0.326	0.35	6.39	5.737	0.338	6.0635	4.16506	2.76e-13	9.27e-11	LRK10	KAB2627078.1 receptor-like protein kinase [Pyrus ussuriensis x Pyrus communis]	-	-	-	-	-	GO:0004672//protein kinase activity;GO:0005524//ATP binding	GO:0006468//protein phosphorylation;GO:0008053//mitochondrial fusion	--
Chr14.g47586	333	373	0	0	19.397	22.48	0	0	20.9385	0.001	-14.3539	2.82e-13	9.37e-11	GLYR1	XP_009353168.1 PREDICTED: glyoxylate/succinic semialdehyde reductase 1 [Pyrus x bretschneideri]	Metabolism;Metabolism;Metabolism;Metabolism	Global and overview maps;Global and overview maps;Carbohydrate metabolism;Carbohydrate metabolism	ko01100//Metabolic pathways;ko01200//Carbon metabolism;ko00630//Glyoxylate and dicarboxylate metabolism;ko00650//Butanoate metabolism	K18121;K18121;K18121;K18121	GO:0005575//cellular_component;GO:0005622//intracellular;GO:0005623//cell;GO:0005634//nucleus;GO:0005737//cytoplasm;GO:0005829//cytosol;GO:0043226//organelle;GO:0043227//membrane-bounded organelle;GO:0043229//intracellular organelle;GO:0043231//intracellular membrane-bounded organelle;GO:0044424//intracellular part;GO:0044444//cytoplasmic part;GO:0044464//cell part	GO:0000166//nucleotide binding;GO:0003674//molecular_function;GO:0003676//nucleic acid binding;GO:0003677//DNA binding;GO:0003824//catalytic activity;GO:0003858//3-hydroxybutyrate dehydrogenase activity;GO:0004616//phosphogluconate dehydrogenase (decarboxylating) activity;GO:0004665//prephenate dehydrogenase (NADP+) activity;GO:0004764//shikimate 3-dehydrogenase (NADP+) activity;GO:0005488//bindi…	GO:0006098//pentose-phosphate shunt;GO:0006571//tyrosine biosynthetic process;GO:0006574//valine catabolic process;GO:0006631//fatty acid metabolic process;GO:0006779//porphyrin-containing compound biosynthetic process;GO:0006950//response to stress;GO:0006979//response to oxidative stress;GO:0008150//biological_process;GO:0008152//metabolic process;GO:0008652//cellular amino acid biosynthetic pr…	--
Chr17.g25299	3	1	152	168	0.229	0.079	12.176	11.954	0.154	12.065	6.29175	2.86e-13	9.42e-11	--	XP_009371033.1 PREDICTED: uncharacterized protein LOC103960304 [Pyrus x bretschneideri]	-	-	-	-	GO:0005575//cellular_component;GO:0005623//cell;GO:0005886//plasma membrane;GO:0016020//membrane;GO:0016021//integral component of membrane;GO:0031224//intrinsic component of membrane;GO:0044425//membrane part;GO:0044464//cell part;GO:0071944//cell periphery	GO:0000166//nucleotide binding;GO:0003674//molecular_function;GO:0003824//catalytic activity;GO:0004672//protein kinase activity;GO:0004674//protein serine/threonine kinase activity;GO:0005488//binding;GO:0005524//ATP binding;GO:0008144//drug binding;GO:0016301//kinase activity;GO:0016740//transferase activity;GO:0016772//transferase activity, transferring phosphorus-containing groups;GO:0016773/…	GO:0006464//cellular protein modification process;GO:0006468//protein phosphorylation;GO:0006793//phosphorus metabolic process;GO:0006796//phosphate-containing compound metabolic process;GO:0006807//nitrogen compound metabolic process;GO:0008150//biological_process;GO:0008152//metabolic process;GO:0009987//cellular process;GO:0016310//phosphorylation;GO:0019538//protein metabolic process;GO:00362…	--
Chr15.g01560	21	21	191	240	1.438	1.498	13.811	15.377	1.468	14.594	3.31345	3.19e-13	1.04e-10	--	KAB2617372.1 hypothetical protein D8674_013241 [Pyrus ussuriensis x Pyrus communis]	-	-	-	-	-	GO:0008270//zinc ion binding	-	--
Chr5.g08925	61	82	510	408	1.928	2.706	16.987	12.071	2.317	14.529	2.64861	3.32e-13	1.07e-10	PAP	KAB2635555.1 purple acid phosphatase-like [Pyrus ussuriensis x Pyrus communis]	-	-	-	-	GO:0005575//cellular_component;GO:0005576//extracellular region	GO:0003674//molecular_function;GO:0003676//nucleic acid binding;GO:0003824//catalytic activity;GO:0003993//acid phosphatase activity;GO:0005488//binding;GO:0008270//zinc ion binding;GO:0016787//hydrolase activity;GO:0016788//hydrolase activity, acting on ester bonds;GO:0016791//phosphatase activity;GO:0042578//phosphoric ester hydrolase activity;GO:0043167//ion binding;GO:0043169//cation binding;…	GO:0006793//phosphorus metabolic process;GO:0006796//phosphate-containing compound metabolic process;GO:0008150//biological_process;GO:0008152//metabolic process;GO:0009987//cellular process;GO:0016311//dephosphorylation;GO:0044237//cellular metabolic process	--
Chr9.g47255	0	0	351	333	0	0	19.53	16.444	0.001	17.987	14.1347	3.51e-13	1.13e-10	G6PD6	KAB2614054.1 glucose-6-phosphate 1-dehydrogenase [Pyrus ussuriensis x Pyrus communis]	Metabolism;Metabolism;Metabolism;Metabolism;Metabolism	Global and overview maps;Global and overview maps;Global and overview maps;Metabolism of other amino acids;Carbohydrate metabolism	ko01100//Metabolic pathways;ko01110//Biosynthesis of secondary metabolites;ko01200//Carbon metabolism;ko00480//Glutathione metabolism;ko00030//Pentose phosphate pathway	K00036;K00036;K00036;K00036;K00036	-	GO:0004345//glucose-6-phosphate dehydrogenase activity;GO:0016614//oxidoreductase activity, acting on CH-OH group of donors;GO:0050661//NADP binding	GO:0006006//glucose metabolic process;GO:0006098//pentose-phosphate shunt;GO:0055114//oxidation-reduction process	--
Chr10.g17304	46	48	290	389	0.979	1.056	6.475	7.715	1.0175	7.095	2.80177	3.71e-13	1.18e-10	N	TQD89702.1 hypothetical protein C1H46_024696 [Malus baccata]	-	-	-	-	-	GO:0005515//protein binding;GO:0005524//ATP binding;GO:0016887//ATPase activity;GO:0043531//ADP binding	GO:0007165//signal transduction	--
MSTRG.1932	628	732	2685	3992	16.719	19.135	66.536	90.142	17.927	78.339	2.1276	3.79e-13	1.2e-10	--	hypothetical protein DVH24_019768 [Malus domestica]	-	-	-	-	-	-	-	--
Chr14.g47589	305	384	38	53	21.136	27.565	2.739	3.452	24.3505	3.0955	-2.97571	4.1e-13	1.28e-10	EULS3	XP_009353166.1 PREDICTED: bromodomain-containing protein 4-like [Pyrus x bretschneideri]	-	-	-	-	-	-	-	--
MSTRG.25444	22	23	194	293	2.45	2.677	22.904	30.329	2.5635	26.6165	3.37613	4.44e-13	1.38e-10	--	protein NRT1/ PTR FAMILY 5.2-like [Pyrus ussuriensis x Pyrus communis]	-	-	-	-	-	-	-	--
Chr17.g27316	167	131	6	2	11.904	9.677	0.413	0.145	10.7905	0.279	-5.27335	5.38e-13	1.65e-10	--	XP_009341969.2 PREDICTED: uncharacterized protein LOC103933994 isoform X2 [Pyrus x bretschneideri]	-	-	-	-	-	-	-	--
Chr11.g10252	51	62	334	494	4.338	5.464	29.675	38.965	4.901	34.32	2.8079	6.51e-13	1.99e-10	CCR1	XP_009369572.1 PREDICTED: cinnamoyl-CoA reductase 1-like [Pyrus x bretschneideri]	-	-	-	-	-	GO:0003824//catalytic activity;GO:0003854//3-beta-hydroxy-delta5-steroid dehydrogenase activity;GO:0003978//UDP-glucose 4-epimerase activity;GO:0004043//L-aminoadipate-semialdehyde dehydrogenase activity;GO:0008446//GDP-mannose 4,6-dehydratase activity;GO:0008460//dTDP-glucose 4,6-dehydratase activity;GO:0008667//2,3-dihydro-2,3-dihydroxybenzoate dehydrogenase activity;GO:0008712//ADP-glyceromann…	GO:0000271//polysaccharide biosynthetic process;GO:0005975//carbohydrate metabolic process;GO:0006012//galactose metabolic process;GO:0006694//steroid biosynthetic process;GO:0008152//metabolic process;GO:0009243//O antigen biosynthetic process;GO:0009244//lipopolysaccharide core region biosynthetic process;GO:0019305//dTDP-rhamnose biosynthetic process;GO:0019878//lysine biosynthetic process via…	--
Chr10.g14875	10	8	133	282	0.281	0.233	3.926	7.392	0.257	5.659	4.46071	7.34e-13	2.22e-10	MIK2	KAB2601842.1 LRR receptor-like serine/threonine-protein kinase [Pyrus ussuriensis x Pyrus communis]	-	-	-	-	GO:0016021//integral component of membrane	GO:0003674//molecular_function;GO:0004672//protein kinase activity;GO:0005515//protein binding;GO:0005524//ATP binding	GO:0006468//protein phosphorylation;GO:0008150//biological_process	--
Chr10.g15804	215	148	13	12	7.526	5.369	0.467	0.381	6.4475	0.424	-3.9266	8.22e-13	2.46e-10	STY46	RXH87700.1 hypothetical protein DVH24_034600 [Malus domestica]	-	-	-	-	-	GO:0004672//protein kinase activity;GO:0005524//ATP binding;GO:0016709//oxidoreductase activity, acting on paired donors, with incorporation or reduction of molecular oxygen, NAD(P)H as one donor, and incorporation of one atom of oxygen	GO:0006468//protein phosphorylation;GO:0006744//ubiquinone biosynthetic process	--
Chr11.g10479	85	68	408	449	1.37	1.136	6.876	6.717	1.253	6.7965	2.43941	8.86e-13	2.63e-10	At4g27190	KAB2607005.1 disease resistance protein [Pyrus ussuriensis x Pyrus communis]	-	-	-	-	-	GO:0003678//DNA helicase activity;GO:0004386//helicase activity;GO:0005515//protein binding;GO:0005524//ATP binding;GO:0017111//nucleoside-triphosphatase activity;GO:0043531//ADP binding	GO:0000723//telomere maintenance;GO:0006281//DNA repair	--
Chr3.g20673	21	25	197	231	0.866	1.087	8.585	8.957	0.9765	8.771	3.16705	1.07e-12	3.17e-10	EIL3	KAB2604072.1 ETHYLENE INSENSITIVE 3-like 3 protein [Pyrus ussuriensis x Pyrus communis]	Environmental Information Processing;Environmental Information Processing	Signal transduction;Signal transduction	ko04016//MAPK signaling pathway - plant;ko04075//Plant hormone signal transduction	K14514;K14514	GO:0005634//nucleus	-	-	EIL
Chr9.g46538	265	315	0	0	8.722	10.704	0	0	9.713	0.001	-13.2457	1.45e-12	4.24e-10	SD18	XP_009357102.1 PREDICTED: receptor-like serine/threonine-protein kinase SD1-8 [Pyrus x bretschneideri]	-	-	-	-	-	GO:0003674//molecular_function;GO:0004672//protein kinase activity;GO:0004674//protein serine/threonine kinase activity;GO:0005524//ATP binding	GO:0006468//protein phosphorylation;GO:0030436//asexual sporulation;GO:0048544//recognition of pollen	--
Chr13.g22277	27	21	196	272	0.764	0.614	5.809	7.161	0.689	6.485	3.23453	1.85e-12	5.37e-10	SPCC1672.07	XP_009362028.1 PREDICTED: U3 small nucleolar RNA-associated protein 21 homolog [Pyrus x bretschneideri]	Genetic Information Processing	Translation	ko03008//Ribosome biogenesis in eukaryotes	K14554	GO:0032040//small-subunit processome	GO:0005515//protein binding;GO:0016491//oxidoreductase activity;GO:0050662//coenzyme binding	GO:0006364//rRNA processing	--
MSTRG.35899	3	1	120	182	0.329	0.113	13.796	18.596	0.221	16.196	6.19545	3e-12	8.64e-10	--	replication protein A 70 kDa DNA-binding subunit B-like [Prunus dulcis]	Genetic Information Processing;Genetic Information Processing;Genetic Information Processing;Genetic Information Processing	Replication and repair;Replication and repair;Replication and repair;Replication and repair	ko03420//Nucleotide excision repair;ko03030//DNA replication;ko03440//Homologous recombination;ko03430//Mismatch repair	K07466;K07466;K07466;K07466	-	-	-	--
Chr11.g10906	615	654	1	0	14.616	16.052	0.026	0	15.334	0.013	-10.204	3.34e-12	9.54e-10	AGO1	RXH96692.1 hypothetical protein DVH24_009196 [Malus domestica]	-	-	-	-	-	GO:0005515//protein binding	-	--
MSTRG.34983	92	122	531	535	4.311	6.562	16.594	10.957	5.4365	13.7755	1.34135	4.03e-12	1.14e-09	--	telomere repeat-binding factor 1-like [Pyrus ussuriensis x Pyrus communis]	-	-	-	-	-	-	-	--
Chr15.g02607	81	79	450	990	5.832	5.882	34.001	66.442	5.857	50.2215	3.10007	4.09e-12	1.15e-09	BAM2	XP_009376174.1 PREDICTED: uncharacterized protein LOC103964899 [Pyrus x bretschneideri]	Metabolism;Metabolism;Metabolism	Global and overview maps;Global and overview maps;Carbohydrate metabolism	ko01100//Metabolic pathways;ko01110//Biosynthesis of secondary metabolites;ko00500//Starch and sucrose metabolism	K01177;K01177;K01177	GO:0005575//cellular_component;GO:0005622//intracellular;GO:0005623//cell;GO:0005737//cytoplasm;GO:0009507//chloroplast;GO:0009532//plastid stroma;GO:0009536//plastid;GO:0009570//chloroplast stroma;GO:0043226//organelle;GO:0043227//membrane-bounded organelle;GO:0043229//intracellular organelle;GO:0043231//intracellular membrane-bounded organelle;GO:0044422//organelle part;GO:0044424//intracellula…	GO:0003674//molecular_function;GO:0003824//catalytic activity;GO:0004553//hydrolase activity, hydrolyzing O-glycosyl compounds;GO:0016160//amylase activity;GO:0016161//beta-amylase activity;GO:0016787//hydrolase activity;GO:0016798//hydrolase activity, acting on glycosyl bonds;GO:0042393//histone binding	GO:0000272//polysaccharide catabolic process;GO:0005975//carbohydrate metabolic process;GO:0005976//polysaccharide metabolic process;GO:0006355//regulation of transcription, DNA-templated;GO:0008150//biological_process;GO:0008152//metabolic process;GO:0009056//catabolic process;GO:0009057//macromolecule catabolic process;GO:0016052//carbohydrate catabolic process;GO:0043170//macromolecule metabol…	--
Chr3.g17687	235	241	0	0	16.817	17.835	0	0	17.326	0.001	-14.0807	6.37e-12	1.78e-09	APIC	KAB2616228.1 glutathione S-transferase-like [Pyrus ussuriensis x Pyrus communis]	Metabolism;Metabolism	Global and overview maps;Metabolism of other amino acids	ko01100//Metabolic pathways;ko00480//Glutathione metabolism	K00799;K00799	-	GO:0005515//protein binding;GO:0016034//maleylacetoacetate isomerase activity	GO:0006559//L-phenylalanine catabolic process;GO:0006572//tyrosine catabolic process;GO:0006749//glutathione metabolic process	--
Chr9.g45260	0	2	205	196	0	0.041	4.912	4.177	0.0205	4.5445	7.79235	6.96e-12	1.93e-09	At1g52360	XP_009358199.1 PREDICTED: coatomer subunit beta'-2 isoform X1 [Pyrus x bretschneideri]	-	-	-	-	GO:0030117//membrane coat	GO:0005198//structural molecule activity;GO:0005515//protein binding	GO:0006886//intracellular protein transport;GO:0016192//vesicle-mediated transport	--
Chr7.g34247	174	166	663	869	7.41	7.293	29.541	34.388	7.3515	31.9645	2.12036	7.05e-12	1.94e-09	LRK10	XP_009336987.2 PREDICTED: LEAF RUST 10 DISEASE-RESISTANCE LOCUS RECEPTOR-LIKE PROTEIN KINASE-like 2.1 [Pyrus x bretschneideri]	-	-	-	-	-	GO:0004672//protein kinase activity;GO:0005524//ATP binding;GO:0030247//polysaccharide binding	GO:0006468//protein phosphorylation	--
Chr8.g55210	359	182	0	0	20.562	10.756	0	0	15.659	0.001	-13.9347	7.12e-12	1.94e-09	FLOT4	KAB2629249.1 flotillin-like protein 4 [Pyrus ussuriensis x Pyrus communis]	-	-	-	-	-	-	-	--
MSTRG.35289	275	206	0	0	27.053	20.957	0	0	24.005	0.001	-14.551	7.44e-12	2.01e-09	--	beta-carotene isomerase D27 [Pyrus ussuriensis x Pyrus communis]	-	-	-	-	-	-	-	--
Chr9.g45447	1359	1400	412	396	57.606	61.363	18.341	15.658	59.4845	16.9995	-1.80702	7.48e-12	2.01e-09	PFK7	XP_009344489.1 PREDICTED: ATP-dependent 6-phosphofructokinase 6-like [Pyrus x bretschneideri]	Metabolism;Metabolism;Metabolism;Metabolism;Metabolism;Genetic Information Processing;Metabolism;Metabolism;Metabolism	Global and overview maps;Global and overview maps;Global and overview maps;Global and overview maps;Carbohydrate metabolism;Folding, sorting and degradation;Carbohydrate metabolism;Carbohydrate metabolism;Carbohydrate metabolism	ko01100//Metabolic pathways;ko01110//Biosynthesis of secondary metabolites;ko01200//Carbon metabolism;ko01230//Biosynthesis of amino acids;ko00010//Glycolysis / Gluconeogenesis;ko03018//RNA degradation;ko00052//Galactose metabolism;ko00051//Fructose and mannose metabolism;ko00030//Pentose phosphate pathway	K00850;K00850;K00850;K00850;K00850;K00850;K00850;K00850;K00850	GO:0005575//cellular_component	GO:0001727//lipid kinase activity;GO:0003872//6-phosphofructokinase activity;GO:0003951//NAD+ kinase activity;GO:0016301//kinase activity;GO:0016773//phosphotransferase activity, alcohol group as acceptor;GO:0047334//diphosphate-fructose-6-phosphate 1-phosphotransferase activity	GO:0006096//glycolytic process;GO:0006741//NADP biosynthetic process;GO:0008150//biological_process	--
MSTRG.23635	209	265	0	0	14.612	19.142	0	0	16.877	0.001	-14.0428	7.75e-12	2.07e-09	--	PREDICTED: protein SCAI-like isoform X2 [Pyrus x bretschneideri]	-	-	-	-	-	-	-	--
MSTRG.26633	0	0	214	248	0	0	19.285	19.852	0.001	19.5685	14.2562	8.59e-12	2.28e-09	--	-	-	-	-	-	-	-	-	--
Chr7.g34677	180	154	16	15	11.861	10.479	1.1	0.94	11.17	1.02	-3.45299	8.89e-12	2.33e-09	RGA2	KAB2594794.1 disease resistance protein RGA2-like [Pyrus ussuriensis x Pyrus communis]	-	-	-	-	-	GO:0043531//ADP binding	-	--
Chr2.g43470	0	0	204	263	0	0	21.629	24.768	0.001	23.1985	14.5017	8.91e-12	2.33e-09	--	KAB2614550.1 receptor-like protein kinase [Pyrus ussuriensis x Pyrus communis]	-	-	-	-	-	GO:0030247//polysaccharide binding	-	--
Chr8.g54885	243	410	34	42	5.98	10.433	0.886	0.965	8.2065	0.9255	-3.14846	9.38e-12	2.43e-09	RPPL1	KAB2629469.1 disease resistance protein [Pyrus ussuriensis x Pyrus communis]	-	-	-	-	-	GO:0005515//protein binding;GO:0043531//ADP binding	GO:0030253//protein secretion by the type I secretion system	--
Chr7.g32309	5	6	110	146	0.372	0.462	8.597	10.135	0.417	9.366	4.48931	9.82e-12	2.53e-09	ILA	KAB2596325.1 translational activator GCN1-like [Pyrus ussuriensis x Pyrus communis]	-	-	-	-	-	-	-	--
MSTRG.36697	182	142	14	13	13.381	10.779	1.105	0.878	12.08	0.9915	-3.60686	1.01e-11	2.58e-09	--	stress response protein NST1 isoform X1 [Prunus yedoensis var. nudiflora] [Prunus yedoensis]	-	-	-	-	-	-	-	--
Chr10.g16006	0	0	183	271	0	0	12.467	16.372	0.001	14.4195	13.8157	1.4e-11	3.56e-09	MRS2-3	XP_018507203.1 PREDICTED: magnesium transporter MRS2-3-like [Pyrus x bretschneideri]	-	-	-	-	GO:0016020//membrane	GO:0008017//microtubule binding;GO:0015087//cobalt ion transmembrane transporter activity;GO:0015095//magnesium ion transmembrane transporter activity;GO:0046873//metal ion transmembrane transporter activity	GO:0006824//cobalt ion transport;GO:0007059//chromosome segregation;GO:0015693//magnesium ion transport;GO:0030001//metal ion transport;GO:0051301//cell division;GO:0055085//transmembrane transport	--
Chr14.g47826	0	1	424	710	0	0.075	32.405	48.2	0.0375	40.3025	10.0698	1.46e-11	3.69e-09	Os04g0179200	KAB2607871.1 secoisolariciresinol dehydrogenase-like [Pyrus ussuriensis x Pyrus communis]	-	-	-	-	GO:0005737//cytoplasm	GO:0000286//alanine dehydrogenase activity;GO:0003824//catalytic activity;GO:0003854//3-beta-hydroxy-delta5-steroid dehydrogenase activity;GO:0003978//UDP-glucose 4-epimerase activity;GO:0004316//3-oxoacyl-[acyl-carrier-protein] reductase (NADPH) activity;GO:0004757//sepiapterin reductase activity;GO:0008460//dTDP-glucose 4,6-dehydratase activity;GO:0008667//2,3-dihydro-2,3-dihydroxybenzoate dehy…	GO:0000272//polysaccharide catabolic process;GO:0006012//galactose metabolic process;GO:0006522//alanine metabolic process;GO:0006631//fatty acid metabolic process;GO:0006633//fatty acid biosynthetic process;GO:0006694//steroid biosynthetic process;GO:0006729//tetrahydrobiopterin biosynthetic process;GO:0008152//metabolic process;GO:0009243//O antigen biosynthetic process;GO:0015995//chlorophyll …	--
Chr14.g48660	104	112	455	543	6.656	7.365	30.455	32.269	7.0105	31.362	2.16143	1.51e-11	3.78e-09	NRPE5A	XP_028948502.1 DNA-directed RNA polymerase V subunit 5A-like [Malus domestica]	Genetic Information Processing	Transcription	ko03020//RNA polymerase	K03013	-	GO:0003677//DNA binding;GO:0003899//DNA-directed RNA polymerase activity;GO:0019843//rRNA binding	GO:0006351//transcription, DNA-templated	--
Chr14.g48601	6	0	179	128	0.377	0	11.199	7.082	0.1885	9.1405	5.59964	1.67e-11	4.16e-09	GNS1	KAB2620866.1 glucan endo-1,3-beta-glucosidase [Pyrus ussuriensis x Pyrus communis]	-	-	-	-	-	GO:0004553//hydrolase activity, hydrolyzing O-glycosyl compounds	GO:0005975//carbohydrate metabolic process	--
MSTRG.32182	63	94	412	530	1.143	1.764	11.546	15.196	1.4535	13.371	3.2015	1.75e-11	4.31e-09	--	VIRB2-interacting protein 2 [Prunus dulcis]	-	-	-	-	-	-	-	--
Chr7.g34368	0	0	172	267	0	0	6.329	8.736	0.001	7.5325	12.8789	1.99e-11	4.9e-09	GIP	KAE8674604.1 hypothetical protein F3Y22_tig00111743pilonHSYRG00047 [Hibiscus syriacus]	-	-	-	-	GO:0005634//nucleus	-	GO:0015074//DNA integration	--
Chr14.g48758	1891	1742	516	574	206.201	196.443	59.049	58.347	201.322	58.698	-1.77812	2.22e-11	5.41e-09	ERD15	KAB2608321.1 protein EARLY RESPONSIVE TO DEHYDRATION 15-like [Pyrus ussuriensis x Pyrus communis]	-	-	-	-	-	-	-	--
Chr9.g47260	248	104	1	2	15.129	6.594	0.074	0.132	10.8615	0.103	-6.72044	2.29e-11	5.54e-09	LHT1	KAB2614060.1 lysine histidine transporter 1-like [Pyrus ussuriensis x Pyrus communis]	-	-	-	-	GO:0005887//integral component of plasma membrane	GO:0015173//aromatic amino acid transmembrane transporter activity	GO:0003333//amino acid transmembrane transport;GO:0015801//aromatic amino acid transport	--
Chr5.g09397	0	3	128	163	0	0.136	5.586	6.299	0.068	5.9425	6.44939	2.34e-11	5.62e-09	RPV1	XP_009368494.2 PREDICTED: TMV resistance protein N-like, partial [Pyrus x bretschneideri]	-	-	-	-	GO:0000275//mitochondrial proton-transporting ATP synthase complex, catalytic core F(1);GO:0045261//proton-transporting ATP synthase complex, catalytic core F(1);GO:0045262//plasma membrane proton-transporting ATP synthase complex, catalytic core F(1)	GO:0005515//protein binding;GO:0005524//ATP binding;GO:0016887//ATPase activity;GO:0043531//ADP binding;GO:0046933//proton-transporting ATP synthase activity, rotational mechanism	GO:0007165//signal transduction;GO:0015986//ATP synthesis coupled proton transport	--
Chr11.g11761	18	37	235	302	0.758	1.663	10.589	12.12	1.2105	11.3545	3.22959	2.61e-11	6.25e-09	At5g21040	KAB2606350.1 F-box/WD-40 repeat-containing protein [Pyrus ussuriensis x Pyrus communis]	-	-	-	-	-	GO:0005515//protein binding	-	--
Chr9.g46265	23	14	167	227	0.562	0.361	4.298	5.2	0.4615	4.749	3.36322	2.84e-11	6.72e-09	RLP6	XP_009343106.1 PREDICTED: receptor-like protein 12 [Pyrus x bretschneideri]	-	-	-	-	-	GO:0005515//protein binding	-	--
Chr13.g21357	1	0	442	509	0.034	0	11.59	11.864	0.017	11.727	9.43008	2.85e-11	6.72e-09	SEC23	KAB2623292.1 transport protein SEC23-like [Pyrus ussuriensis x Pyrus communis]	Genetic Information Processing	Folding, sorting and degradation	ko04141//Protein processing in endoplasmic reticulum	K14006	GO:0030127//COPII vesicle coat	GO:0008270//zinc ion binding	GO:0006886//intracellular protein transport;GO:0006888//ER to Golgi vesicle-mediated transport	--
Chr2.g41708	820	1221	205	229	15.421	23.754	4.048	4.025	19.5875	4.0365	-2.27876	3.37e-11	7.9e-09	LCT	CBI16442.3 unnamed protein product, partial [Vitis vinifera]	Metabolism;Metabolism;Metabolism	Global and overview maps;Global and overview maps;Metabolism of other amino acids	ko01100//Metabolic pathways;ko01110//Biosynthesis of secondary metabolites;ko00460//Cyanoamino acid metabolism	K13032;K13032;K13032	GO:0009341//beta-galactosidase complex	GO:0003674//molecular_function;GO:0003824//catalytic activity;GO:0004553//hydrolase activity, hydrolyzing O-glycosyl compounds;GO:0004565//beta-galactosidase activity;GO:0008422//beta-glucosidase activity;GO:0015926//glucosidase activity;GO:0016787//hydrolase activity;GO:0016798//hydrolase activity, acting on glycosyl bonds	GO:0005975//carbohydrate metabolic process;GO:0006012//galactose metabolic process;GO:0008150//biological_process;GO:0008152//metabolic process;GO:0044238//primary metabolic process;GO:0071704//organic substance metabolic process;GO:1901135//carbohydrate derivative metabolic process;GO:1901657//glycosyl compound metabolic process	--
Chr9.g47312	0	0	173	218	0	0	9.49	10.63	0.001	10.06	13.2963	3.47e-11	8.08e-09	CSN3	KAB2614072.1 COP9 signalosome complex subunit 3-like [Pyrus ussuriensis x Pyrus communis]	-	-	-	-	-	-	-	--
Chr14.g49447	0	0	170	223	0	0	4.139	4.812	0.001	4.4755	12.1278	3.51e-11	8.12e-09	RE1	CAN81001.1 hypothetical protein VITISV_006992 [Vitis vinifera]	-	-	-	-	-	-	-	--
Chr7.g34612	2	0	151	215	0.139	0	11.015	13.931	0.0695	12.473	7.48758	3.56e-11	8.19e-09	ANNAT8	XP_028960966.1 annexin-like protein RJ4 isoform X4 [Malus domestica]	-	-	-	-	-	GO:0005509//calcium ion binding;GO:0005544//calcium-dependent phospholipid binding	-	--
MSTRG.28390	152	94	3	4	4.56	2.916	0.094	0.112	3.738	0.103	-5.18155	3.77e-11	8.62e-09	--	-	-	-	-	-	-	-	-	--
Chr17.g27825	168	218	0	0	8.581	11.515	0	0	10.048	0.001	-13.2946	3.97e-11	9.01e-09	PPOX1	XP_008381626.1 protoporphyrinogen oxidase 1, chloroplastic [Malus domestica]	Metabolism;Metabolism;Metabolism	Global and overview maps;Global and overview maps;Metabolism of cofactors and vitamins	ko01100//Metabolic pathways;ko01110//Biosynthesis of secondary metabolites;ko00860//Porphyrin metabolism	K00231;K00231;K00231	GO:0005575//cellular_component;GO:0005622//intracellular;GO:0005623//cell;GO:0005737//cytoplasm;GO:0009507//chloroplast;GO:0009526//plastid envelope;GO:0009534//chloroplast thylakoid;GO:0009536//plastid;GO:0009579//thylakoid;GO:0009941//chloroplast envelope;GO:0031967//organelle envelope;GO:0031975//envelope;GO:0031976//plastid thylakoid;GO:0031984//organelle subcompartment;GO:0043226//organelle;…	GO:0003674//molecular_function;GO:0003824//catalytic activity;GO:0004729//oxygen-dependent protoporphyrinogen oxidase activity;GO:0008767//UDP-galactopyranose mutase activity;GO:0016166//phytoene dehydrogenase activity;GO:0016491//oxidoreductase activity;GO:0016627//oxidoreductase activity, acting on the CH-CH group of donors;GO:0016634//oxidoreductase activity, acting on the CH-CH group of donor…	GO:0006725//cellular aromatic compound metabolic process;GO:0006744//ubiquinone biosynthetic process;GO:0006778//porphyrin-containing compound metabolic process;GO:0006779//porphyrin-containing compound biosynthetic process;GO:0006782//protoporphyrinogen IX biosynthetic process;GO:0006783//heme biosynthetic process;GO:0006807//nitrogen compound metabolic process;GO:0008150//biological_process;GO:…	--
Chr2.g43998	369	128	0	0	31.527	11.331	0	0	21.429	0.001	-14.3873	3.99e-11	9.01e-09	TKPR1	KAB2627502.1 hypothetical protein D8674_021120 [Pyrus ussuriensis x Pyrus communis]	-	-	-	-	-	GO:0003723//RNA binding;GO:0003824//catalytic activity;GO:0003854//3-beta-hydroxy-delta5-steroid dehydrogenase activity;GO:0003978//UDP-glucose 4-epimerase activity;GO:0008446//GDP-mannose 4,6-dehydratase activity;GO:0008460//dTDP-glucose 4,6-dehydratase activity;GO:0008667//2,3-dihydro-2,3-dihydroxybenzoate dehydrogenase activity;GO:0008712//ADP-glyceromanno-heptose 6-epimerase activity;GO:00166…	GO:0000271//polysaccharide biosynthetic process;GO:0005975//carbohydrate metabolic process;GO:0006012//galactose metabolic process;GO:0006353//DNA-templated transcription, termination;GO:0006694//steroid biosynthetic process;GO:0008152//metabolic process;GO:0009243//O antigen biosynthetic process;GO:0009244//lipopolysaccharide core region biosynthetic process;GO:0019305//dTDP-rhamnose biosyntheti…	--
Chr17.g26755	176	198	9	21	25.679	29.876	1.378	2.856	27.7775	2.117	-3.71382	4.41e-11	9.9e-09	--	XP_008342686.2 dynein light chain 1, cytoplasmic-like [Malus domestica]	-	-	-	-	GO:0030286//dynein complex	-	GO:0007017//microtubule-based process	--
Chr12.g35316	3	10	131	148	0.094	0.298	3.824	3.837	0.196	3.8305	4.28861	4.61e-11	1.03e-08	AKR1	XP_028948913.1 uncharacterized protein LOC114821148 [Malus domestica]	-	-	-	-	-	GO:0003676//nucleic acid binding;GO:0008270//zinc ion binding;GO:0047834//D-threo-aldose 1-dehydrogenase activity	GO:0015074//DNA integration	--
Scaffold19.g58789	3	3	94	141	0.065	0.052	1.835	2.454	0.0585	2.1445	5.19606	4.71e-11	1.04e-08	GIP	KAE8674604.1 hypothetical protein F3Y22_tig00111743pilonHSYRG00047 [Hibiscus syriacus]	Genetic Information Processing	Transcription	ko03020//RNA polymerase	K03006	-	GO:0003676//nucleic acid binding;GO:0008270//zinc ion binding	GO:0015074//DNA integration	--
Chr15.g01803	25	9	337	187	1.145	0.405	16.127	7.921	0.775	12.024	3.95558	5.02e-11	1.11e-08	SHKA	KAB2617480.1 phospho-2-dehydro-3-deoxyheptonate aldolase 2 [Pyrus ussuriensis x Pyrus communis]	Metabolism;Metabolism;Metabolism;Metabolism	Global and overview maps;Global and overview maps;Global and overview maps;Amino acid metabolism	ko01100//Metabolic pathways;ko01110//Biosynthesis of secondary metabolites;ko01230//Biosynthesis of amino acids;ko00400//Phenylalanine, tyrosine and tryptophan biosynthesis	K01626;K01626;K01626;K01626	-	GO:0003849//3-deoxy-7-phosphoheptulonate synthase activity	GO:0009073//aromatic amino acid family biosynthetic process;GO:0009423//chorismate biosynthetic process	--
Chr15.g01548	184	176	0	0	14.778	14.578	0	0	14.678	0.001	-13.8414	5.76e-11	1.26e-08	At2g21870	XP_009336369.1 PREDICTED: probable ATP synthase 24 kDa subunit, mitochondrial [Pyrus x bretschneideri]	-	-	-	-	GO:0005575//cellular_component;GO:0005622//intracellular;GO:0005623//cell;GO:0005634//nucleus;GO:0005730//nucleolus;GO:0005737//cytoplasm;GO:0005739//mitochondrion;GO:0005740//mitochondrial envelope;GO:0005743//mitochondrial inner membrane;GO:0005753//mitochondrial proton-transporting ATP synthase complex;GO:0009507//chloroplast;GO:0009536//plastid;GO:0016020//membrane;GO:0016469//proton-transpor…	GO:0003674//molecular_function;GO:0005488//binding;GO:0005507//copper ion binding;GO:0008270//zinc ion binding;GO:0043167//ion binding;GO:0043169//cation binding;GO:0046872//metal ion binding;GO:0046914//transition metal ion binding;GO:0050897//cobalt ion binding	GO:0006810//transport;GO:0006811//ion transport;GO:0007275//multicellular organism development;GO:0008150//biological_process;GO:0009555//pollen development;GO:0032501//multicellular organismal process;GO:0032502//developmental process;GO:0048229//gametophyte development;GO:0048856//anatomical structure development;GO:0051179//localization;GO:0051234//establishment of localization	--
Chr5.g06584	0	1	274	934	0	0.041	11.34	34.288	0.0205	22.814	10.1201	5.77e-11	1.26e-08	At5g45160	KAB2600249.1 protein ROOT HAIR DEFECTIVE 3 2-like [Pyrus ussuriensis x Pyrus communis]	-	-	-	-	GO:0009898//cytoplasmic side of plasma membrane;GO:0055052//ATP-binding cassette (ABC) transporter complex, substrate-binding subunit-containing	GO:0000309//nicotinamide-nucleotide adenylyltransferase activity;GO:0003924//GTPase activity;GO:0005524//ATP binding;GO:0005525//GTP binding;GO:0015619//thiamine pyrophosphate-transporting ATPase activity;GO:0016817//hydrolase activity, acting on acid anhydrides;GO:0019843//rRNA binding;GO:0043022//ribosome binding;GO:0048502//thiamine-transporting ATPase activity	GO:0009435//NAD biosynthetic process;GO:0015888//thiamine transport;GO:0016226//iron-sulfur cluster assembly;GO:0030974//thiamine pyrophosphate transport;GO:0042254//ribosome biogenesis	--
Chr4.g38683	225	149	4	15	9.536	6.516	0.196	0.579	8.026	0.3875	-4.37241	5.83e-11	1.26e-08	BAM3	KAB2622778.1 beta-amylase 3 [Pyrus ussuriensis x Pyrus communis]	Metabolism;Metabolism;Metabolism	Global and overview maps;Global and overview maps;Carbohydrate metabolism	ko01100//Metabolic pathways;ko01110//Biosynthesis of secondary metabolites;ko00500//Starch and sucrose metabolism	K01177;K01177;K01177	GO:0005575//cellular_component;GO:0005622//intracellular;GO:0005623//cell;GO:0005634//nucleus;GO:0005737//cytoplasm;GO:0005829//cytosol;GO:0009507//chloroplast;GO:0009532//plastid stroma;GO:0009536//plastid;GO:0009570//chloroplast stroma;GO:0043226//organelle;GO:0043227//membrane-bounded organelle;GO:0043229//intracellular organelle;GO:0043231//intracellular membrane-bounded organelle;GO:0044422/…	GO:0003674//molecular_function;GO:0003824//catalytic activity;GO:0004553//hydrolase activity, hydrolyzing O-glycosyl compounds;GO:0016160//amylase activity;GO:0016161//beta-amylase activity;GO:0016787//hydrolase activity;GO:0016798//hydrolase activity, acting on glycosyl bonds	GO:0000023//maltose metabolic process;GO:0000024//maltose biosynthetic process;GO:0000272//polysaccharide catabolic process;GO:0001101//response to acid chemical;GO:0005975//carbohydrate metabolic process;GO:0005976//polysaccharide metabolic process;GO:0005982//starch metabolic process;GO:0005983//starch catabolic process;GO:0005984//disaccharide metabolic process;GO:0006073//cellular glucan meta…	--
Chr15.g00251	95	175	3	1	9.181	17.49	0.304	0.09	13.3355	0.197	-6.08093	5.94e-11	1.28e-08	ARPN	XP_008339291.1 basic blue protein-like [Malus domestica]	-	-	-	-	GO:0005575//cellular_component;GO:0005576//extracellular region;GO:0005623//cell;GO:0005886//plasma membrane;GO:0016020//membrane;GO:0031012//extracellular matrix;GO:0031224//intrinsic component of membrane;GO:0031225//anchored component of membrane;GO:0031226//intrinsic component of plasma membrane;GO:0044421//extracellular region part;GO:0044425//membrane part;GO:0044459//plasma membrane part;G…	GO:0003674//molecular_function;GO:0003824//catalytic activity;GO:0005488//binding;GO:0009055//electron carrier activity;GO:0016491//oxidoreductase activity;GO:0043167//ion binding;GO:0043169//cation binding;GO:0046872//metal ion binding	GO:0000003//reproduction;GO:0003006//developmental process involved in reproduction;GO:0006091//generation of precursor metabolites and energy;GO:0007275//multicellular organism development;GO:0008150//biological_process;GO:0008152//metabolic process;GO:0009791//post-embryonic development;GO:0009856//pollination;GO:0009908//flower development;GO:0009987//cellular process;GO:0022414//reproductive …	--
MSTRG.21660	141	194	15	17	12.891	18.363	1.415	1.414	15.627	1.4145	-3.46568	6.23e-11	1.33e-08	--	PREDICTED: uncharacterized protein LOC108866787 [Pyrus x bretschneideri]	-	-	-	-	-	-	-	--
Chr15.g03988	170	177	0	0	7.209	7.762	0	0	7.4855	0.001	-12.8699	7.66e-11	1.63e-08	PRK5	XP_018505419.1 PREDICTED: probable LRR receptor-like serine/threonine-protein kinase At4g31250 [Pyrus x bretschneideri]	-	-	-	-	-	GO:0004672//protein kinase activity;GO:0005515//protein binding;GO:0005524//ATP binding	GO:0006468//protein phosphorylation	--
MSTRG.12468	217	146	0	0	6.192	4.556	0	0	5.374	0.001	-12.3918	7.91e-11	1.67e-08	SWEET2A	SWEET2 [Rhaphiolepis bibas]	-	-	-	-	-	-	-	--
Chr10.g14025	122	109	6	2	5.83	5.387	0.301	0.089	5.6085	0.195	-4.84607	8.65e-11	1.82e-08	RKS1	KAB2601101.1 G-type lectin S-receptor-like serine/threonine-protein kinase RKS1 [Pyrus ussuriensis x Pyrus communis]	-	-	-	-	GO:0005887//integral component of plasma membrane	GO:0004672//protein kinase activity;GO:0004674//protein serine/threonine kinase activity;GO:0005524//ATP binding;GO:0008509//anion transmembrane transporter activity	GO:0006468//protein phosphorylation;GO:0006820//anion transport;GO:0048544//recognition of pollen	--
MSTRG.27279	58	72	317	479	2.779	3.616	15.964	21.426	3.1975	18.695	2.54764	8.81e-11	1.84e-08	--	hypothetical protein D8674_008953 [Pyrus ussuriensis x Pyrus communis]	-	-	-	-	-	-	-	--
Chr11.g09732	30	8	246	310	0.747	0.206	6.423	7.196	0.4765	6.8095	3.837	9.44e-11	1.96e-08	GIP	KAE8674604.1 hypothetical protein F3Y22_tig00111743pilonHSYRG00047 [Hibiscus syriacus]	-	-	-	-	GO:0005634//nucleus	GO:0003676//nucleic acid binding;GO:0008270//zinc ion binding	GO:0015074//DNA integration	--
Chr4.g38986	155	147	555	680	3.102	3.045	11.677	12.715	3.0735	12.196	1.98845	9.63e-11	1.99e-08	At1g48650	XP_009362140.1 PREDICTED: DExH-box ATP-dependent RNA helicase DExH3 [Pyrus x bretschneideri]	Genetic Information Processing	Folding, sorting and degradation	ko03018//RNA degradation	K14442	GO:0000781//chromosome, telomeric region;GO:0005575//cellular_component;GO:0005622//intracellular;GO:0005623//cell;GO:0005634//nucleus;GO:0005694//chromosome;GO:0005737//cytoplasm;GO:0005829//cytosol;GO:0016459//myosin complex;GO:0043226//organelle;GO:0043227//membrane-bounded organelle;GO:0043228//non-membrane-bounded organelle;GO:0043229//intracellular organelle;GO:0043231//intracellular membra…	GO:0000166//nucleotide binding;GO:0000976//transcription regulatory region sequence-specific DNA binding;GO:0000977//RNA polymerase II regulatory region sequence-specific DNA binding;GO:0000978//RNA polymerase II core promoter proximal region sequence-specific DNA binding;GO:0000987//core promoter proximal region sequence-specific DNA binding;GO:0001012//RNA polymerase II regulatory region DNA bi…	GO:0001503//ossification;GO:0001817//regulation of cytokine production;GO:0001819//positive regulation of cytokine production;GO:0001887//selenium compound metabolic process;GO:0002791//regulation of peptide secretion;GO:0002793//positive regulation of peptide secretion;GO:0006139//nucleobase-containing compound metabolic process;GO:0006351//transcription, DNA-templated;GO:0006355//regulation of …	--
Chr11.g10447	532	536	135	97	10.088	10.508	2.686	1.707	10.298	2.1965	-2.22909	9.92e-11	2.04e-08	SKI2	XP_009337324.1 PREDICTED: DExH-box ATP-dependent RNA helicase DExH11-like isoform X2 [Pyrus x bretschneideri]	Genetic Information Processing	Folding, sorting and degradation	ko03018//RNA degradation	K12599	-	GO:0003676//nucleic acid binding;GO:0004003//ATP-dependent DNA helicase activity;GO:0004386//helicase activity;GO:0005524//ATP binding	GO:0006310//DNA recombination;GO:0043571//maintenance of CRISPR repeat elements	--
MSTRG.6723	96	133	5	5	3.15	4.514	0.172	0.153	3.832	0.1625	-4.55959	1.02e-10	2.08e-08	--	pentatricopeptide repeat-containing protein At2g35130 isoform X4 [Phoenix dactylifera]	-	-	-	-	-	-	-	--
MSTRG.10391	32	42	222	267	1.054	1.431	7.812	8.419	1.2425	8.1155	2.70743	1.19e-10	2.41e-08	BSK1-2	serine/threonine-protein kinase BSK1-like [Malus domestica]	Environmental Information Processing	Signal transduction	ko04075//Plant hormone signal transduction	K14500	GO:0005911//cell-cell junction;GO:0016020//membrane;GO:0043231//intracellular membrane-bounded organelle	GO:0004672//protein kinase activity;GO:0032550//purine ribonucleoside binding	GO:0001101//response to acid chemical;GO:0006498//N-terminal protein lipidation;GO:0006796//phosphate-containing compound metabolic process;GO:0043401//steroid hormone mediated signaling pathway	--
Chr15.g01828	68	66	305	370	2.241	2.252	10.607	11.442	2.2465	11.0245	2.29496	1.34e-10	2.72e-08	Scai	XP_008338565.2 protein SCAI-like [Malus domestica]	-	-	-	-	-	GO:0003714//transcription corepressor activity	GO:0006351//transcription, DNA-templated	--
Chr5.g06007	83	102	734	417	7.683	9.729	71.014	35.842	8.706	53.428	2.61751	1.62e-10	3.26e-08	PPO	XP_018498291.1 PREDICTED: polyphenol oxidase, chloroplastic-like [Pyrus x bretschneideri]	-	-	-	-	GO:0005575//cellular_component;GO:0005622//intracellular;GO:0005623//cell;GO:0005737//cytoplasm;GO:0009507//chloroplast;GO:0009534//chloroplast thylakoid;GO:0009536//plastid;GO:0009543//chloroplast thylakoid lumen;GO:0009579//thylakoid;GO:0031976//plastid thylakoid;GO:0031977//thylakoid lumen;GO:0031978//plastid thylakoid lumen;GO:0031984//organelle subcompartment;GO:0043226//organelle;GO:0043227…	GO:0003674//molecular_function;GO:0003824//catalytic activity;GO:0004097//catechol oxidase activity;GO:0005488//binding;GO:0016491//oxidoreductase activity;GO:0016679//oxidoreductase activity, acting on diphenols and related substances as donors;GO:0016682//oxidoreductase activity, acting on diphenols and related substances as donors, oxygen as acceptor;GO:0043167//ion binding;GO:0043169//cation …	GO:0008150//biological_process;GO:0008152//metabolic process;GO:0042440//pigment metabolic process;GO:0046148//pigment biosynthetic process;GO:0055114//oxidation-reduction process	--
MSTRG.19536	1	2	104	139	0.042	0.088	4.632	5.487	0.065	5.0595	6.28241	1.66e-10	3.31e-08	--	E3 ubiquitin-protein ligase APD2 isoform X2 [Prunus dulcis]	-	-	-	-	-	-	-	--
Chr4.g38714	0	0	143	174	0	0	3.641	3.938	0.001	3.7895	11.8878	1.69e-10	3.37e-08	GIP	KAE8728767.1 hypothetical protein F3Y22_tig00004072pilonHSYRG00118 [Hibiscus syriacus]	-	-	-	-	GO:0005575//cellular_component;GO:0005622//intracellular;GO:0005623//cell;GO:0005737//cytoplasm;GO:0005739//mitochondrion;GO:0043226//organelle;GO:0043227//membrane-bounded organelle;GO:0043229//intracellular organelle;GO:0043231//intracellular membrane-bounded organelle;GO:0044424//intracellular part;GO:0044444//cytoplasmic part;GO:0044464//cell part	GO:0003674//molecular_function;GO:0003676//nucleic acid binding;GO:0003723//RNA binding;GO:0003824//catalytic activity;GO:0004518//nuclease activity;GO:0004519//endonuclease activity;GO:0005488//binding;GO:0008270//zinc ion binding;GO:0016787//hydrolase activity;GO:0016788//hydrolase activity, acting on ester bonds;GO:0097159//organic cyclic compound binding;GO:1901363//heterocyclic compound bind…	GO:0006139//nucleobase-containing compound metabolic process;GO:0006725//cellular aromatic compound metabolic process;GO:0006807//nitrogen compound metabolic process;GO:0008150//biological_process;GO:0008152//metabolic process;GO:0009451//RNA modification;GO:0009987//cellular process;GO:0015074//DNA integration;GO:0016070//RNA metabolic process;GO:0016071//mRNA metabolic process;GO:0016556//mRNA …	--
Chr5.g07467	258	229	19	38	12.425	11.412	0.965	1.72	11.9185	1.3425	-3.15021	1.71e-10	3.39e-08	--	XP_009371908.1 PREDICTED: E3 ubiquitin-protein ligase RNF4 isoform X2 [Pyrus x bretschneideri]	-	-	-	-	GO:0000109//nucleotide-excision repair complex;GO:0005575//cellular_component;GO:0005622//intracellular;GO:0005623//cell;GO:0005634//nucleus;GO:0005680//anaphase-promoting complex;GO:0005737//cytoplasm;GO:0005811//lipid particle;GO:0005829//cytosol;GO:0005886//plasma membrane;GO:0005887//integral component of plasma membrane;GO:0005938//cell cortex;GO:0008023//transcription elongation factor comp…	GO:0003674//molecular_function;GO:0003824//catalytic activity;GO:0004842//ubiquitin-protein transferase activity;GO:0005102//receptor binding;GO:0005126//cytokine receptor binding;GO:0005164//tumor necrosis factor receptor binding;GO:0005488//binding;GO:0005515//protein binding;GO:0008270//zinc ion binding;GO:0016740//transferase activity;GO:0019787//ubiquitin-like protein transferase activity;GO…	GO:0000122//negative regulation of transcription from RNA polymerase II promoter;GO:0000165//MAPK cascade;GO:0000209//protein polyubiquitination;GO:0001503//ossification;GO:0001773//myeloid dendritic cell activation;GO:0001775//cell activation;GO:0001817//regulation of cytokine production;GO:0001819//positive regulation of cytokine production;GO:0001838//embryonic epithelial tube formation;GO:000…	--
Chr2.g41983	135	310	14	18	2.533	5.993	0.272	0.307	4.263	0.2895	-3.88023	1.76e-10	3.47e-08	RPV1	KAB2634145.1 TMV resistance protein N-like [Pyrus ussuriensis x Pyrus communis]	-	-	-	-	GO:0000275//mitochondrial proton-transporting ATP synthase complex, catalytic core F(1);GO:0000502//proteasome complex;GO:0005887//integral component of plasma membrane;GO:0016021//integral component of membrane;GO:0045261//proton-transporting ATP synthase complex, catalytic core F(1);GO:0045262//plasma membrane proton-transporting ATP synthase complex, catalytic core F(1)	GO:0005515//protein binding;GO:0005524//ATP binding;GO:0016887//ATPase activity;GO:0017111//nucleoside-triphosphatase activity;GO:0022857//transmembrane transporter activity;GO:0043531//ADP binding;GO:0046933//proton-transporting ATP synthase activity, rotational mechanism;GO:0051119//sugar transmembrane transporter activity	GO:0007165//signal transduction;GO:0008643//carbohydrate transport;GO:0010498//proteasomal protein catabolic process;GO:0015986//ATP synthesis coupled proton transport;GO:0019941//modification-dependent protein catabolic process;GO:0055085//transmembrane transport	--
Chr9.g45825	3	0	97	197	0.067	0	2.27	4.111	0.0335	3.1905	6.57348	1.94e-10	3.8e-08	RE1	CAN81001.1 hypothetical protein VITISV_006992 [Vitis vinifera]	-	-	-	-	-	-	-	--
Chr2.g41451	424	430	59	96	10.369	10.872	1.512	2.179	10.6205	1.8455	-2.52477	2.04e-10	3.97e-08	RPV1	XP_018500960.1 PREDICTED: TMV resistance protein N-like [Pyrus x bretschneideri]	-	-	-	-	-	GO:0003700//transcription factor activity, sequence-specific DNA binding;GO:0005515//protein binding;GO:0005524//ATP binding;GO:0016887//ATPase activity;GO:0043531//ADP binding	GO:0006355//regulation of transcription, DNA-templated;GO:0007165//signal transduction	--
Chr9.g46833	2302	1729	582	549	78.182	60.734	20.764	17.383	69.458	19.0735	-1.86457	2.14e-10	4.14e-08	CNGC2	KAB2613791.1 cyclic nucleotide-gated ion channel 2-like [Pyrus ussuriensis x Pyrus communis]	Organismal Systems	Environmental adaptation	ko04626//Plant-pathogen interaction	K05391	GO:0016020//membrane	GO:0005216//ion channel activity	GO:0006811//ion transport;GO:0055085//transmembrane transport	--
Chr3.g20038	0	0	140	166	0	0	12.956	13.592	0.001	13.274	13.6963	2.17e-10	4.19e-08	ADF1	XP_009358343.1 PREDICTED: actin-depolymerizing factor 1-like [Pyrus x bretschneideri]	-	-	-	-	-	GO:0003779//actin binding	-	--
Chr9.g46537	172	136	0	0	6.005	4.906	0	0	5.4555	0.001	-12.4135	2.2e-10	4.22e-08	SD18	XP_009357104.1 PREDICTED: receptor-like serine/threonine-protein kinase SD1-8 isoform X2 [Pyrus x bretschneideri]	-	-	-	-	-	GO:0004672//protein kinase activity;GO:0005524//ATP binding	GO:0006468//protein phosphorylation;GO:0048544//recognition of pollen	--
Chr17.g26031	4	5	85	157	0.097	0.125	2.165	3.538	0.111	2.8515	4.68309	2.45e-10	4.67e-08	RE1	TQE05315.1 hypothetical protein C1H46_009090 [Malus baccata]	-	-	-	-	-	GO:0003676//nucleic acid binding;GO:0008270//zinc ion binding	-	--
Chr12.g36851	134	139	12	14	2.944	3.18	0.278	0.288	3.062	0.283	-3.4356	2.72e-10	5.16e-08	--	XP_028962991.1 LOW QUALITY PROTEIN: uncharacterized protein LOC103419262 [Malus domestica]	-	-	-	-	GO:0005840//ribosome	GO:0003735//structural constituent of ribosome	GO:0006412//translation;GO:0015074//DNA integration	--
MSTRG.30356	139	154	0	0	7.234	8.256	0	0	7.745	0.001	-12.919	2.9e-10	5.48e-08	--	Sec62 domain-containing protein, partial [Cephalotus follicularis]	Genetic Information Processing;Genetic Information Processing	Folding, sorting and degradation;Folding, sorting and degradation	ko04141//Protein processing in endoplasmic reticulum;ko03060//Protein export	K12275;K12275	GO:0031224//intrinsic component of membrane	GO:0022892//substrate-specific transporter activity	GO:0008104//protein localization	--
Chr7.g32732	10	8	120	120	0.689	0.542	8.526	7.584	0.6155	8.055	3.71005	3.06e-10	5.75e-08	RBL19	KAB2596030.1 transmembrane protein 115-like [Pyrus ussuriensis x Pyrus communis]	-	-	-	-	GO:0016021//integral component of membrane	GO:0004252//serine-type endopeptidase activity	GO:0006890//retrograde vesicle-mediated transport, Golgi to ER	--
Chr10.g15031	7	24	176	341	0.225	0.78	5.824	10.019	0.5025	7.9215	3.97858	3.13e-10	5.85e-08	KIN14Q	KAB2601971.1 kinesin KP1 [Pyrus ussuriensis x Pyrus communis]	-	-	-	-	GO:0033179//proton-transporting V-type ATPase, V0 domain	GO:0005524//ATP binding;GO:0008017//microtubule binding;GO:0015078//hydrogen ion transmembrane transporter activity	GO:0007018//microtubule-based movement;GO:0007059//chromosome segregation;GO:0030261//chromosome condensation;GO:1902600//hydrogen ion transmembrane transport	--
Chr7.g32733	131	88	539	499	4.301	2.989	18.496	15.212	3.645	16.854	2.2091	3.29e-10	6.12e-08	sll0005	XP_009333709.1 PREDICTED: uncharacterized protein LOC103926627 [Pyrus x bretschneideri]	-	-	-	-	-	GO:0000166//nucleotide binding;GO:0003674//molecular_function;GO:0003723//RNA binding;GO:0003824//catalytic activity;GO:0004672//protein kinase activity;GO:0005488//binding;GO:0005524//ATP binding;GO:0008144//drug binding;GO:0016301//kinase activity;GO:0016709//oxidoreductase activity, acting on paired donors, with incorporation or reduction of molecular oxygen, NAD(P)H as one donor, and incorpor…	GO:0006464//cellular protein modification process;GO:0006468//protein phosphorylation;GO:0006744//ubiquinone biosynthetic process;GO:0006793//phosphorus metabolic process;GO:0006796//phosphate-containing compound metabolic process;GO:0006807//nitrogen compound metabolic process;GO:0008150//biological_process;GO:0008152//metabolic process;GO:0009987//cellular process;GO:0016310//phosphorylation;GO…	--
MSTRG.20944	14	10	115	228	0.952	0.705	8.51	14.974	0.8285	11.742	3.82503	3.37e-10	6.22e-08	--	hypothetical protein D8674_008953 [Pyrus ussuriensis x Pyrus communis]	-	-	-	-	-	-	-	--
MSTRG.16894	598	750	2265	3498	25.788	33.47	102.531	140.674	29.629	121.603	2.03709	3.48e-10	6.38e-08	--	hypothetical protein DVH24_041664 [Malus domestica]	-	-	-	-	-	-	-	--
MSTRG.36694	0	0	91	295	0	0	4.642	13.351	0.001	8.9965	13.1351	3.49e-10	6.38e-08	--	DNA damage-inducible protein 1 [Phtheirospermum japonicum]	-	-	-	-	-	-	-	--
Chr4.g38629	114	149	530	814	2.059	2.798	10.069	13.739	2.4285	11.904	2.29331	3.7e-10	6.73e-08	TARBP1	XP_028956801.1 uncharacterized protein LOC103445282 isoform X1 [Malus domestica]	-	-	-	-	GO:0005575//cellular_component;GO:0005622//intracellular;GO:0005623//cell;GO:0005634//nucleus;GO:0005737//cytoplasm;GO:0043226//organelle;GO:0043227//membrane-bounded organelle;GO:0043229//intracellular organelle;GO:0043231//intracellular membrane-bounded organelle;GO:0044424//intracellular part;GO:0044464//cell part	GO:0003674//molecular_function;GO:0003676//nucleic acid binding;GO:0003723//RNA binding;GO:0003824//catalytic activity;GO:0005488//binding;GO:0008168//methyltransferase activity;GO:0008171//O-methyltransferase activity;GO:0008173//RNA methyltransferase activity;GO:0008175//tRNA methyltransferase activity;GO:0008649//rRNA methyltransferase activity;GO:0008757//S-adenosylmethionine-dependent methyl…	GO:0000154//rRNA modification;GO:0000451//rRNA 2'-O-methylation;GO:0000453//enzyme-directed rRNA 2'-O-methylation;GO:0001510//RNA methylation;GO:0006139//nucleobase-containing compound metabolic process;GO:0006355//regulation of transcription, DNA-templated;GO:0006357//regulation of transcription from RNA polymerase II promoter;GO:0006364//rRNA processing;GO:0006396//RNA processing;GO:0006399//tR…	--
Chr12.g35294	7	8	91	232	0.388	0.465	5.281	11.995	0.4265	8.638	4.34008	3.96e-10	7.18e-08	--	XP_009373954.1 PREDICTED: protein FANTASTIC FOUR 3-like [Pyrus x bretschneideri]	-	-	-	-	-	-	GO:0006396//RNA processing	--
Chr11.g11942	11	16	144	137	0.257	0.382	3.448	2.913	0.3195	3.1805	3.31537	4.06e-10	7.32e-08	INTS3	KAB2606249.1 integrator complex subunit 3-like [Pyrus ussuriensis x Pyrus communis]	-	-	-	-	-	-	-	--
Chr5.g09382	18	42	236	332	0.404	0.951	5.409	6.755	0.6775	6.082	3.16625	4.54e-10	8.11e-08	N	XP_009368494.2 PREDICTED: TMV resistance protein N-like, partial [Pyrus x bretschneideri]	-	-	-	-	-	GO:0005515//protein binding;GO:0005524//ATP binding;GO:0016887//ATPase activity;GO:0043531//ADP binding	GO:0007165//signal transduction	--
Chr2.g44205	1	0	288	359	0.062	0	17.02	18.858	0.031	17.939	9.17662	4.55e-10	8.11e-08	CCR1	XP_009354347.1 PREDICTED: cinnamoyl-CoA reductase 1-like isoform X2 [Pyrus x bretschneideri]	-	-	-	-	-	GO:0003824//catalytic activity;GO:0003854//3-beta-hydroxy-delta5-steroid dehydrogenase activity;GO:0003978//UDP-glucose 4-epimerase activity;GO:0004043//L-aminoadipate-semialdehyde dehydrogenase activity;GO:0008667//2,3-dihydro-2,3-dihydroxybenzoate dehydrogenase activity;GO:0008712//ADP-glyceromanno-heptose 6-epimerase activity;GO:0016616//oxidoreductase activity, acting on the CH-OH group of do…	GO:0005975//carbohydrate metabolic process;GO:0006012//galactose metabolic process;GO:0006694//steroid biosynthetic process;GO:0008152//metabolic process;GO:0009243//O antigen biosynthetic process;GO:0009244//lipopolysaccharide core region biosynthetic process;GO:0019878//lysine biosynthetic process via aminoadipic acid;GO:0055114//oxidation-reduction process	--
Chr15.g01753	0	0	119	164	0	0	11.069	13.545	0.001	12.307	13.5872	4.68e-10	8.32e-08	RAB11D	KAB2617483.1 ras-related protein Rab11D [Pyrus ussuriensis x Pyrus communis]	Cellular Processes	Transport and catabolism	ko04144//Endocytosis	K07904	GO:0005575//cellular_component;GO:0005623//cell;GO:0005737//cytoplasm;GO:0005886//plasma membrane;GO:0016020//membrane;GO:0044464//cell part;GO:0071944//cell periphery	GO:0000166//nucleotide binding;GO:0001882//nucleoside binding;GO:0001883//purine nucleoside binding;GO:0003674//molecular_function;GO:0003824//catalytic activity;GO:0003924//GTPase activity;GO:0005488//binding;GO:0005525//GTP binding;GO:0016462//pyrophosphatase activity;GO:0016787//hydrolase activity;GO:0016817//hydrolase activity, acting on acid anhydrides;GO:0016818//hydrolase activity, acting …	GO:0006400//tRNA modification;GO:0042254//ribosome biogenesis;GO:0051186//cofactor metabolic process	--
Chr8.g53717	9	24	169	231	0.876	2.416	17.262	20.958	1.646	19.11	3.53729	5e-10	8.84e-08	AP3	XP_028962429.1 floral homeotic protein DEFICIENS [Malus domestica]	-	-	-	-	GO:0005575//cellular_component;GO:0005622//intracellular;GO:0005623//cell;GO:0005634//nucleus;GO:0043226//organelle;GO:0043227//membrane-bounded organelle;GO:0043229//intracellular organelle;GO:0043231//intracellular membrane-bounded organelle;GO:0044424//intracellular part;GO:0044464//cell part	GO:0000976//transcription regulatory region sequence-specific DNA binding;GO:0000977//RNA polymerase II regulatory region sequence-specific DNA binding;GO:0001012//RNA polymerase II regulatory region DNA binding;GO:0001067//regulatory region nucleic acid binding;GO:0003674//molecular_function;GO:0003676//nucleic acid binding;GO:0003677//DNA binding;GO:0003690//double-stranded DNA binding;GO:00037…	GO:0000003//reproduction;GO:0003002//regionalization;GO:0003006//developmental process involved in reproduction;GO:0006139//nucleobase-containing compound metabolic process;GO:0006351//transcription, DNA-templated;GO:0006355//regulation of transcription, DNA-templated;GO:0006357//regulation of transcription from RNA polymerase II promoter;GO:0006725//cellular aromatic compound metabolic process;G…	MADS
Chr16.g29715	0	0	109	175	0	0	5.305	7.572	0.001	6.4385	12.6525	5.85e-10	1.03e-07	ECR1	XP_009338474.1 PREDICTED: NEDD8-activating enzyme E1 catalytic subunit-like [Pyrus x bretschneideri]	Genetic Information Processing	Folding, sorting and degradation	ko04120//Ubiquitin mediated proteolysis	K10686	-	GO:0008641//small protein activating enzyme activity;GO:0016779//nucleotidyltransferase activity;GO:0019781//NEDD8 activating enzyme activity	GO:0006497//protein lipidation;GO:0009228//thiamine biosynthetic process;GO:0045116//protein neddylation	--
MSTRG.13209	2	0	138	132	0.306	0	20.033	17.02	0.153	18.5265	6.91991	6.07e-10	1.06e-07	--	selenoprotein O-like [Pyrus ussuriensis x Pyrus communis]	-	-	-	-	GO:0009536//plastid	GO:0016747//transferase activity, transferring acyl groups other than amino-acyl groups	GO:0006633//fatty acid biosynthetic process;GO:0036211//protein modification process	--
MSTRG.18276	4	1	93	110	0.188	0.049	4.558	4.802	0.1185	4.68	5.30355	6.89e-10	1.2e-07	--	protein ALP1-like [Citrus sinensis]	-	-	-	-	-	-	-	--
Chr11.g10254	8	16	132	152	0.215	0.448	3.723	3.804	0.3315	3.7635	3.50499	7.39e-10	1.28e-07	RGA3	TQD76498.1 hypothetical protein C1H46_037989 [Malus baccata]	-	-	-	-	GO:0005869//dynactin complex	GO:0003824//catalytic activity;GO:0003854//3-beta-hydroxy-delta5-steroid dehydrogenase activity;GO:0003924//GTPase activity;GO:0003978//UDP-glucose 4-epimerase activity;GO:0005047//signal recognition particle binding;GO:0005515//protein binding;GO:0016616//oxidoreductase activity, acting on the CH-OH group of donors, NAD or NADP as acceptor;GO:0016757//transferase activity, transferring glycosyl …	GO:0005975//carbohydrate metabolic process;GO:0006012//galactose metabolic process;GO:0006694//steroid biosynthetic process;GO:0009306//protein secretion;GO:0055114//oxidation-reduction process;GO:0061640//cytoskeleton-dependent cytokinesis	--
Chr8.g55327	120	179	7	15	3.973	6.122	0.245	0.47	5.0475	0.3575	-3.81955	7.83e-10	1.35e-07	--	XP_028962954.1 uncharacterized protein LOC103451184 isoform X1 [Malus domestica]	-	-	-	-	-	GO:0000981//RNA polymerase II transcription factor activity, sequence-specific DNA binding;GO:0003677//DNA binding;GO:0004803//transposase activity	GO:0006313//transposition, DNA-mediated;GO:0036086//positive regulation of transcription from RNA polymerase II promoter in response to iron ion starvation	--
Chr10.g15825	0	0	111	150	0	0	2.459	2.943	0.001	2.701	11.3993	8.43e-10	1.45e-07	RE2	XP_009340502.2 PREDICTED: TMV resistance protein N-like [Pyrus x bretschneideri]	-	-	-	-	-	GO:0043531//ADP binding	-	--
Chr12.g35414	212	151	25	18	7.636	5.617	0.958	0.597	6.6265	0.7775	-3.09133	8.54e-10	1.46e-07	At1g54610	KAB2629808.1 serine/threonine-protein kinase [Pyrus ussuriensis x Pyrus communis]	-	-	-	-	-	GO:0004672//protein kinase activity;GO:0005524//ATP binding	GO:0006468//protein phosphorylation	--
Chr3.g18161	3197	2155	736	693	177.475	123.74	42.906	35.848	150.607	39.377	-1.93537	8.87e-10	1.51e-07	At1g78850	XP_009334044.1 PREDICTED: epidermis-specific secreted glycoprotein EP1-like [Pyrus x bretschneideri]	-	-	-	-	-	-	GO:0048544//recognition of pollen	--
Chr15.g02687	269	285	1053	856	6.196	6.789	25.454	18.38	6.4925	21.917	1.7552	9.52e-10	1.61e-07	AHK1	XP_009363479.1 PREDICTED: histidine kinase 1-like isoform X2 [Pyrus x bretschneideri]	-	-	-	-	GO:0016020//membrane	GO:0000155//phosphorelay sensor kinase activity;GO:0000156//phosphorelay response regulator activity;GO:0003677//DNA binding;GO:0003700//transcription factor activity, sequence-specific DNA binding;GO:0004673//protein histidine kinase activity;GO:0005524//ATP binding	GO:0000160//phosphorelay signal transduction system;GO:0006355//regulation of transcription, DNA-templated;GO:0006796//phosphate-containing compound metabolic process;GO:0006808//regulation of nitrogen utilization;GO:0006817//phosphate ion transport;GO:0007165//signal transduction;GO:0030436//asexual sporulation;GO:0042173//regulation of sporulation resulting in formation of a cellular spore	ARR-B
Chr2.g42497	2016	1606	567	429	105.99	87.319	31.284	21.025	96.6545	26.1545	-1.88578	1.07e-09	1.8e-07	YPQ1	KAB2617990.1 vacuolar amino acid transporter YPQ1 [Pyrus ussuriensis x Pyrus communis]	-	-	-	-	-	-	-	--
Chr17.g26790	36	27	195	209	2.074	1.609	11.789	11.224	1.8415	11.5065	2.6435	1.11e-09	1.87e-07	HSP70-14	KAB2611338.1 heat shock 70 kDa protein 15-like [Pyrus ussuriensis x Pyrus communis]	-	-	-	-	-	GO:0003677//DNA binding;GO:0005524//ATP binding;GO:0016887//ATPase activity;GO:0051082//unfolded protein binding	GO:0000160//phosphorelay signal transduction system;GO:0006355//regulation of transcription, DNA-templated;GO:0006457//protein folding;GO:0006950//response to stress	--
Chr16.g30633	1358	1231	4762	3624	52.094	48.835	191.727	129.593	50.4645	160.66	1.67067	1.15e-09	1.92e-07	CCD4	KAB2624698.1 carotenoid cleavage dioxygenase 4 [Pyrus ussuriensis x Pyrus communis]	Metabolism;Metabolism;Metabolism	Global and overview maps;Global and overview maps;Metabolism of terpenoids and polyketides	ko01100//Metabolic pathways;ko01110//Biosynthesis of secondary metabolites;ko00906//Carotenoid biosynthesis	K09840;K09840;K09840	GO:0005575//cellular_component;GO:0005622//intracellular;GO:0005623//cell;GO:0005737//cytoplasm;GO:0009507//chloroplast;GO:0009532//plastid stroma;GO:0009536//plastid;GO:0009570//chloroplast stroma;GO:0010287//plastoglobule;GO:0043226//organelle;GO:0043227//membrane-bounded organelle;GO:0043229//intracellular organelle;GO:0043231//intracellular membrane-bounded organelle;GO:0044422//organelle par…	GO:0003674//molecular_function;GO:0003824//catalytic activity;GO:0005488//binding;GO:0016491//oxidoreductase activity;GO:0016701//oxidoreductase activity, acting on single donors with incorporation of molecular oxygen;GO:0016702//oxidoreductase activity, acting on single donors with incorporation of molecular oxygen, incorporation of two atoms of oxygen;GO:0043167//ion binding;GO:0043169//cation …	GO:0008150//biological_process;GO:0008152//metabolic process;GO:0055114//oxidation-reduction process	--
Chr2.g43190	0	2	114	146	0	0.035	2.033	2.313	0.0175	2.173	6.95619	1.16e-09	1.92e-07	XA21	PRQ57070.1 putative protein kinase RLK-Pelle-LRR-XII-1 family [Rosa chinensis]	-	-	-	-	-	GO:0003674//molecular_function;GO:0004413//homoserine kinase activity;GO:0004672//protein kinase activity;GO:0005515//protein binding;GO:0005524//ATP binding	GO:0006468//protein phosphorylation;GO:0009088//threonine biosynthetic process;GO:0009306//protein secretion	--
Chr6.g51114	106	139	0	0	5.286	7.169	0	0	6.2275	0.001	-12.6044	1.31e-09	2.17e-07	MAIL1	XP_008374950.2 serine/threonine-protein phosphatase 7 long form homolog [Malus domestica]	-	-	-	-	-	-	-	--
Chr9.g45270	2	5	83	120	0.071	0.15	2.727	3.487	0.1105	3.107	4.8134	1.31e-09	2.17e-07	MFP1-1	XP_009358194.1 PREDICTED: MAR-binding filament-like protein 1-1 isoform X1 [Pyrus x bretschneideri]	-	-	-	-	-	GO:0005524//ATP binding	GO:0007059//chromosome segregation;GO:0030261//chromosome condensation	--
Scaffold2.g05417	101	147	0	0	7.345	11.062	0	0	9.2035	0.001	-13.168	1.37e-09	2.25e-07	--	XP_009364609.1 PREDICTED: uncharacterized protein LOC103954502 [Pyrus x bretschneideri]	-	-	-	-	-	-	-	--
Chr4.g39249	520	490	1441	1763	16.096	15.692	46.816	50.897	15.894	48.8565	1.62007	1.39e-09	2.27e-07	fusA2	KAB2622502.1 elongation factor G-2 [Pyrus ussuriensis x Pyrus communis]	-	-	-	-	GO:0005575//cellular_component;GO:0005576//extracellular region;GO:0005622//intracellular;GO:0005623//cell;GO:0005737//cytoplasm;GO:0005739//mitochondrion;GO:0009507//chloroplast;GO:0009526//plastid envelope;GO:0009532//plastid stroma;GO:0009536//plastid;GO:0009570//chloroplast stroma;GO:0009941//chloroplast envelope;GO:0031967//organelle envelope;GO:0031975//envelope;GO:0043226//organelle;GO:004…	GO:0000166//nucleotide binding;GO:0001882//nucleoside binding;GO:0001883//purine nucleoside binding;GO:0003674//molecular_function;GO:0003676//nucleic acid binding;GO:0003723//RNA binding;GO:0003743//translation initiation factor activity;GO:0003746//translation elongation factor activity;GO:0003747//translation release factor activity;GO:0003824//catalytic activity;GO:0003924//GTPase activity;GO…	GO:0000103//sulfate assimilation;GO:0001514//selenocysteine incorporation;GO:0006412//translation;GO:0006413//translational initiation;GO:0006414//translational elongation;GO:0006415//translational termination;GO:0006518//peptide metabolic process;GO:0006807//nitrogen compound metabolic process;GO:0006950//response to stress;GO:0006996//organelle organization;GO:0007275//multicellular organism de…	--
Chr5.g08197	113	57	451	727	5.402	2.807	22.654	32.441	4.1045	27.5475	2.74664	1.43e-09	2.33e-07	CBSDUF3	XP_009378581.1 PREDICTED: DUF21 domain-containing protein At2g14520-like isoform X1 [Pyrus x bretschneideri]	-	-	-	-	-	-	-	--
Chr15.g02268	0	0	112	123	0	0	5.263	5.134	0.001	5.1985	12.3439	1.57e-09	2.54e-07	--	RXH77013.1 hypothetical protein DVH24_019901 [Malus domestica]	-	-	-	-	-	-	-	--
MSTRG.22022	12	6	101	171	0.38	0.197	3.357	5.048	0.2885	4.2025	3.8646	1.91e-09	3.08e-07	RE1	FK506-binding protein 5-like isoform X2 [Malus domestica]	-	-	-	-	-	-	-	--
Chr12.g35392	105	125	0	0	6.291	7.748	0	0	7.0195	0.001	-12.7772	1.93e-09	3.1e-07	--	KAB2630083.1 ankyrin repeat-containing protein [Pyrus ussuriensis x Pyrus communis]	-	-	-	-	-	GO:0005515//protein binding	-	--
Chr13.g23644	45	38	232	217	2.657	2.321	14.378	11.946	2.489	13.162	2.40274	2.3e-09	3.68e-07	At5g14450	XP_028947558.1 GDSL esterase/lipase At5g14450-like [Malus domestica]	-	-	-	-	-	GO:0016788//hydrolase activity, acting on ester bonds	-	--
Chr2.g43997	151	88	0	0	13.14	7.937	0	0	10.5385	0.001	-13.3634	2.39e-09	3.81e-07	CCR1	XP_009354349.1 PREDICTED: cinnamoyl-CoA reductase 1-like [Pyrus x bretschneideri]	-	-	-	-	-	GO:0003824//catalytic activity;GO:0003854//3-beta-hydroxy-delta5-steroid dehydrogenase activity;GO:0003978//UDP-glucose 4-epimerase activity;GO:0016616//oxidoreductase activity, acting on the CH-OH group of donors, NAD or NADP as acceptor;GO:0016757//transferase activity, transferring glycosyl groups	GO:0005975//carbohydrate metabolic process;GO:0006012//galactose metabolic process;GO:0006694//steroid biosynthetic process;GO:0055114//oxidation-reduction process	--
Chr5.g07500	586	675	184	182	38.345	45.685	12.634	11.1	42.015	11.867	-1.82395	2.48e-09	3.93e-07	CEQORH	KAB2614280.1 quinone-oxidoreductase-like protein [Pyrus ussuriensis x Pyrus communis]	Metabolism;Metabolism	Global and overview maps;Lipid metabolism	ko01110//Biosynthesis of secondary metabolites;ko00592//alpha-Linolenic acid metabolism	K00224;K00224	-	GO:0004024//alcohol dehydrogenase activity, zinc-dependent;GO:0008270//zinc ion binding;GO:0008743//L-threonine 3-dehydrogenase activity;GO:0016491//oxidoreductase activity;GO:0016655//oxidoreductase activity, acting on NAD(P)H, quinone or similar compound as acceptor;GO:0050607//mycothiol-dependent formaldehyde dehydrogenase activity;GO:0051287//NAD binding;GO:0051903//S-(hydroxymethyl)glutathio…	GO:0006113//fermentation;GO:0006567//threonine catabolic process;GO:0008152//metabolic process;GO:0009404//toxin metabolic process;GO:0010127//mycothiol-dependent detoxification;GO:0019439//aromatic compound catabolic process;GO:0030494//bacteriochlorophyll biosynthetic process;GO:0055114//oxidation-reduction process	--
MSTRG.36577	359	527	1542	2277	8.663	13.129	39.008	51.152	10.896	45.08	2.04869	2.55e-09	4.02e-07	--	hypothetical protein DVH24_019893 [Malus domestica]	-	-	-	-	-	-	-	--
Chr1.g56866	118	118	0	2	2.779	2.873	0	0.044	2.826	0.022	-7.00511	2.59e-09	4.06e-07	IRE	XP_028954070.1 LOW QUALITY PROTEIN: probable serine/threonine protein kinase IRE [Malus domestica]	-	-	-	-	-	GO:0004672//protein kinase activity;GO:0005524//ATP binding;GO:0016709//oxidoreductase activity, acting on paired donors, with incorporation or reduction of molecular oxygen, NAD(P)H as one donor, and incorporation of one atom of oxygen	GO:0006468//protein phosphorylation;GO:0006744//ubiquinone biosynthetic process	--
Chr8.g53962	1388	1812	4968	7712	66.332	89.553	249.161	343.565	77.9425	296.363	1.92688	2.74e-09	4.29e-07	At1g47710	XP_009365653.1 PREDICTED: serpin-ZX-like [Pyrus x bretschneideri]	-	-	-	-	-	-	-	--
Chr13.g22784	92	131	0	0	1.857	2.725	0	0	2.291	0.001	-11.1618	2.95e-09	4.6e-07	RE1	PSS35035.1 Endonuclease [Actinidia chinensis var. chinensis] [Actinidia chinensis]	Genetic Information Processing	Folding, sorting and degradation	ko04120//Ubiquitin mediated proteolysis	K03358	-	GO:0003676//nucleic acid binding;GO:0004523//RNA-DNA hybrid ribonuclease activity;GO:0008270//zinc ion binding;GO:0043531//ADP binding	GO:0015074//DNA integration	--
Chr7.g32036	7	7	90	115	0.841	0.85	11.204	12.752	0.8455	11.978	3.82444	3.34e-09	5.17e-07	At5g62290	XP_009370493.1 PREDICTED: chloride conductance regulatory protein ICln-like [Pyrus x bretschneideri]	Genetic Information Processing	Translation	ko03013//Nucleocytoplasmic transport	K05019	-	GO:0032266//phosphatidylinositol-3-phosphate binding;GO:0043130//ubiquitin binding	-	--
Chr17.g27676	250	223	1	0	6.403	5.912	0.027	0	6.1575	0.0135	-8.83324	3.49e-09	5.39e-07	RPV1	KAB2611993.1 TMV resistance protein N-like [Pyrus ussuriensis x Pyrus communis]	-	-	-	-	-	GO:0005515//protein binding;GO:0043531//ADP binding	GO:0007165//signal transduction	--
Chr13.g24025	268	274	814	859	12.771	13.503	40.707	38.157	13.137	39.432	1.58573	3.66e-09	5.63e-07	CYP72A67	KAB2600635.1 hypothetical protein D8674_037289 [Pyrus ussuriensis x Pyrus communis]	Metabolism	Metabolism of terpenoids and polyketides	ko00905//Brassinosteroid biosynthesis	K15639	GO:0016021//integral component of membrane	GO:0005506//iron ion binding;GO:0016705//oxidoreductase activity, acting on paired donors, with incorporation or reduction of molecular oxygen;GO:0016757//transferase activity, transferring glycosyl groups;GO:0020037//heme binding	GO:0055114//oxidation-reduction process	--
Chr3.g20326	791	379	2938	2949	31.515	15.605	122.804	109.487	23.56	116.145	2.30152	4.15e-09	6.35e-07	AS1	KAB2616564.1 asparagine synthetase [glutamine-hydrolyzing]-like [Pyrus ussuriensis x Pyrus communis]	Metabolism;Metabolism;Metabolism;Metabolism	Global and overview maps;Global and overview maps;Global and overview maps;Amino acid metabolism	ko01100//Metabolic pathways;ko01110//Biosynthesis of secondary metabolites;ko01230//Biosynthesis of amino acids;ko00250//Alanine, aspartate and glutamate metabolism	K01953;K01953;K01953;K01953	-	GO:0004044//amidophosphoribosyltransferase activity;GO:0004066//asparagine synthase (glutamine-hydrolyzing) activity;GO:0004360//glutamine-fructose-6-phosphate transaminase (isomerizing) activity	GO:0006040//amino sugar metabolic process;GO:0006529//asparagine biosynthetic process;GO:0009152//purine ribonucleotide biosynthetic process;GO:0009252//peptidoglycan biosynthetic process	--
Chr3.g18115	92	116	0	0	2.522	3.294	0	0	2.908	0.001	-11.5058	4.34e-09	6.61e-07	LRR-RLK	XP_018498010.1 PREDICTED: probable leucine-rich repeat receptor-like serine/threonine-protein kinase At3g14840 isoform X2 [Pyrus x bretschneideri]	-	-	-	-	-	GO:0004672//protein kinase activity;GO:0005515//protein binding;GO:0005524//ATP binding	GO:0006468//protein phosphorylation	--
Chr2.g44216	91	115	0	0	6.226	8.136	0	0	7.181	0.001	-12.81	4.67e-09	7.09e-07	--	KAB2627489.1 hypothetical protein D8674_021107 [Pyrus ussuriensis x Pyrus communis]	Genetic Information Processing	Translation	ko03010//Ribosome	K02883	-	GO:0004869//cysteine-type endopeptidase inhibitor activity	-	--
Chr6.g52416	6	3	87	97	0.264	0.136	4.014	3.976	0.2	3.995	4.32012	5.1e-09	7.71e-07	NOB1	KAB2632699.1 RNA-binding protein NOB1-like [Pyrus ussuriensis x Pyrus communis]	Genetic Information Processing	Translation	ko03008//Ribosome biogenesis in eukaryotes	K11883	GO:0005575//cellular_component;GO:0005622//intracellular;GO:0005623//cell;GO:0005634//nucleus;GO:0005654//nucleoplasm;GO:0005730//nucleolus;GO:0005737//cytoplasm;GO:0005783//endoplasmic reticulum;GO:0005829//cytosol;GO:0012505//endomembrane system;GO:0030684//preribosome;GO:0030688//preribosome, small subunit precursor;GO:0031974//membrane-enclosed lumen;GO:0031981//nuclear lumen;GO:0032991//macr…	GO:0003674//molecular_function;GO:0003676//nucleic acid binding;GO:0003723//RNA binding;GO:0003824//catalytic activity;GO:0004518//nuclease activity;GO:0004519//endonuclease activity;GO:0004521//endoribonuclease activity;GO:0004540//ribonuclease activity;GO:0005488//binding;GO:0008736//L-fucose isomerase activity;GO:0016787//hydrolase activity;GO:0016788//hydrolase activity, acting on ester bonds…	GO:0000462//maturation of SSU-rRNA from tricistronic rRNA transcript (SSU-rRNA, 5.8S rRNA, LSU-rRNA);GO:0000469//cleavage involved in rRNA processing;GO:0000478//endonucleolytic cleavage involved in rRNA processing;GO:0003008//system process;GO:0006004//fucose metabolic process;GO:0006139//nucleobase-containing compound metabolic process;GO:0006364//rRNA processing;GO:0006396//RNA processing;GO:0…	--
Chr7.g32736	169	170	545	771	7.037	7.319	23.82	29.897	7.178	26.8585	1.90372	6.02e-09	9.07e-07	Os06g0170500	XP_009333707.1 PREDICTED: zinc finger CCCH domain-containing protein 40-like [Pyrus x bretschneideri]	Genetic Information Processing	Transcription	ko03040//Spliceosome	K12872	-	GO:0003676//nucleic acid binding;GO:0003723//RNA binding;GO:0046872//metal ion binding	GO:0008380//RNA splicing	--
MSTRG.4870	107	90	0	0	4.615	3.642	0	0	4.1285	0.001	-12.0114	6.22e-09	9.33e-07	--	hypothetical protein DVH24_010301 [Malus domestica]	-	-	-	-	-	-	-	--
Scaffold20.g58850	2	3	78	90	0.034	0.059	1.841	1.881	0.0465	1.861	5.3227	6.26e-09	9.35e-07	GIP	KAE8674604.1 hypothetical protein F3Y22_tig00111743pilonHSYRG00047 [Hibiscus syriacus]	-	-	-	-	GO:0005634//nucleus	GO:0003676//nucleic acid binding;GO:0008270//zinc ion binding	GO:0015074//DNA integration	--
Chr6.g51283	105	90	462	356	4.798	4.253	22.156	15.165	4.5255	18.6605	2.04384	6.49e-09	9.65e-07	--	XP_009369375.1 PREDICTED: protein NUCLEAR FUSION DEFECTIVE 4-like [Pyrus x bretschneideri]	-	-	-	-	-	GO:0022857//transmembrane transporter activity	GO:0055085//transmembrane transport	--
Chr7.g32565	0	0	81	119	0	0	3.74	4.883	0.001	4.3115	12.074	6.93e-09	1.03e-06	--	KAB2596098.1 hypothetical protein D8674_031548 [Pyrus ussuriensis x Pyrus communis]	-	-	-	-	-	-	-	--
Chr7.g32569	6	24	148	387	0.531	2.198	13.753	31.944	1.3645	22.8485	4.06566	7.19e-09	1.06e-06	MRPL17	XP_009357695.1 PREDICTED: 39S ribosomal protein L46, mitochondrial-like [Pyrus x bretschneideri]	-	-	-	-	-	-	-	--
Chr4.g39577	85	108	0	0	1.652	2.171	0	0	1.9115	0.001	-10.9005	7.65e-09	1.12e-06	TY3B-I	KAB2627293.1 hypothetical protein D8674_020911 [Pyrus ussuriensis x Pyrus communis]	-	-	-	-	-	-	GO:0015074//DNA integration	--
MSTRG.8690	60	41	240	305	2.435	1.811	10.842	12.379	2.123	11.6105	2.45125	7.97e-09	1.16e-06	--	hypothetical protein D8674_030633 [Pyrus ussuriensis x Pyrus communis]	-	-	-	-	-	-	-	--
Chr12.g37645	67	76	282	345	1.671	1.96	7.382	8.022	1.8155	7.702	2.08487	7.97e-09	1.16e-06	CAMTA2	XP_028946577.1 uncharacterized protein LOC103438987 [Malus domestica]	-	-	-	-	-	GO:0003677//DNA binding	-	--
MSTRG.30250	5	7	76	136	0.249	0.36	3.837	6.199	0.3045	5.018	4.0426	8.47e-09	1.23e-06	--	hypothetical protein DVH24_026129 [Malus domestica]	-	-	-	-	-	-	-	--
Chr3.g17952	189	214	1	0	3.913	4.582	0.022	0	4.2475	0.011	-8.59297	1.01e-08	1.47e-06	At1g66310	KAB2623510.1 F-box/FBD/LRR-repeat protein [Pyrus ussuriensis x Pyrus communis]	-	-	-	-	-	-	-	--
Chr8.g55514	186	179	25	35	6.919	6.886	0.976	1.214	6.9025	1.095	-2.65619	1.09e-08	1.57e-06	EDL2	KAB2629017.1 TMV resistance protein N-like [Pyrus ussuriensis x Pyrus communis]	-	-	-	-	-	GO:0003700//transcription factor activity, sequence-specific DNA binding;GO:0005515//protein binding	GO:0006355//regulation of transcription, DNA-templated;GO:0007165//signal transduction	AP2-EREBP
MSTRG.26130	26	19	141	182	1.281	0.968	8.169	9.189	1.1245	8.679	2.94825	1.13e-08	1.62e-06	--	glycine--tRNA ligase 2 [Pyrus ussuriensis x Pyrus communis]	-	-	-	-	-	-	-	--
MSTRG.6759	5	5	70	127	0.511	0.528	7.483	12.084	0.5195	9.7835	4.23516	1.15e-08	1.65e-06	--	-	-	-	-	-	-	-	-	--
Chr17.g27781	8825	4705	1708	1349	311.166	171.564	63.202	44.34	241.365	53.771	-2.16632	1.21e-08	1.72e-06	--	XP_009367159.1 PREDICTED: uncharacterized protein LOC103956844 [Pyrus x bretschneideri]	-	-	-	-	GO:0030288//outer membrane-bounded periplasmic space	GO:0005215//transporter activity;GO:0005515//protein binding;GO:0047487//oligogalacturonide lyase activity	GO:0006508//proteolysis;GO:0006810//transport;GO:0009405//pathogenesis;GO:0045490//pectin catabolic process	--
Chr8.g55890	10	13	95	167	0.194	0.261	1.933	3.019	0.2275	2.476	3.44407	1.22e-08	1.73e-06	PDR2	XP_009348120.1 PREDICTED: pleiotropic drug resistance protein 2-like [Pyrus x bretschneideri]	-	-	-	-	GO:0005575//cellular_component;GO:0005737//cytoplasm;GO:0005887//integral component of plasma membrane;GO:0009379//Holliday junction helicase complex;GO:0009380//excinuclease repair complex;GO:0009898//cytoplasmic side of plasma membrane;GO:0016020//membrane;GO:0016021//integral component of membrane;GO:0043190//ATP-binding cassette (ABC) transporter complex;GO:0055051//ATP-binding cassette (ABC)…	GO:0003674//molecular_function;GO:0003723//RNA binding;GO:0003724//RNA helicase activity;GO:0003824//catalytic activity;GO:0003924//GTPase activity;GO:0005260//channel-conductance-controlling ATPase activity;GO:0005319//lipid transporter activity;GO:0005524//ATP binding;GO:0005525//GTP binding;GO:0008565//protein transporter activity;GO:0009378//four-way junction helicase activity;GO:0009381//exc…	GO:0000910//cytokinesis;GO:0002949//tRNA threonylcarbamoyladenosine modification;GO:0006281//DNA repair;GO:0006289//nucleotide-excision repair;GO:0006310//DNA recombination;GO:0006400//tRNA modification;GO:0006576//cellular biogenic amine metabolic process;GO:0006777//Mo-molybdopterin cofactor biosynthetic process;GO:0006810//transport;GO:0006817//phosphate ion transport;GO:0006824//cobalt ion tr…	--
Chr5.g06501	292	212	52	35	11.725	8.804	2.191	1.31	10.2645	1.7505	-2.55182	1.25e-08	1.76e-06	PATL4	XP_009362181.1 PREDICTED: patellin-4 isoform X2 [Pyrus x bretschneideri]	-	-	-	-	-	-	-	--
Chr1.g57636	1	5	162	64	0.026	0.136	4.476	1.567	0.081	3.0215	5.2212	1.42e-08	2e-06	At3g47570	XP_018499817.1 PREDICTED: probable LRR receptor-like serine/threonine-protein kinase At3g47570 [Pyrus x bretschneideri]	-	-	-	-	-	GO:0004672//protein kinase activity;GO:0005515//protein binding;GO:0005524//ATP binding	GO:0006468//protein phosphorylation	--
Chr8.g55453	182	199	0	1	10.802	12.214	0	0.055	11.508	0.0275	-8.70899	1.44e-08	2.02e-06	--	XP_009367307.1 PREDICTED: uncharacterized protein LOC103956970 isoform X2 [Pyrus x bretschneideri]	-	-	-	-	-	-	-	--
Chr9.g47313	0	0	78	99	0	0	8.922	10.009	0.001	9.4655	13.2085	1.46e-08	2.04e-06	PDCL3	TQD98098.1 hypothetical protein C1H46_016220 [Malus baccata]	-	-	-	-	GO:0005737//cytoplasm	GO:0015036//disulfide oxidoreductase activity	GO:0055114//oxidation-reduction process	--
Chr11.g09851	170	180	27	33	6.573	7.178	1.085	1.205	6.8755	1.145	-2.58612	1.47e-08	2.05e-06	RPPL1	XP_018507983.1 PREDICTED: putative disease resistance RPP13-like protein 1 isoform X6 [Pyrus x bretschneideri]	-	-	-	-	-	-	-	--
MSTRG.30856	116	105	412	387	3.471	3.6	14.791	13.353	3.5355	14.072	1.99284	1.49e-08	2.06e-06	--	hypothetical protein DVH24_033426 [Malus domestica]	-	-	-	-	-	-	-	--
Chr11.g12688	1298	1014	320	384	61.995	50.085	16.04	17.097	56.04	16.5685	-1.75801	1.49e-08	2.06e-06	CBSX5	XP_018507841.1 PREDICTED: CBS domain-containing protein CBSX5 isoform X1 [Pyrus x bretschneideri]	-	-	-	-	-	-	-	--
Chr2.g42368	106	65	3	3	5.976	3.779	0.194	0.169	4.8775	0.1815	-4.7481	1.5e-08	2.06e-06	RER1B	XP_008338264.1 protein RER1B [Malus domestica]	-	-	-	-	GO:0016021//integral component of membrane	-	-	--
Chr2.g42088	1120	445	130	82	82.511	33.903	10.051	5.631	58.207	7.841	-2.89208	1.51e-08	2.07e-06	CEY00_Acc04863	XP_009344657.1 PREDICTED: endochitinase-like [Pyrus x bretschneideri]	Metabolism;Environmental Information Processing;Metabolism	Global and overview maps;Signal transduction;Carbohydrate metabolism	ko01100//Metabolic pathways;ko04016//MAPK signaling pathway - plant;ko00520//Amino sugar and nucleotide sugar metabolism	K20547;K20547;K20547	-	GO:0004568//chitinase activity;GO:0008061//chitin binding	GO:0006032//chitin catabolic process;GO:0016998//cell wall macromolecule catabolic process	--
Chr13.g23005	0	0	67	120	0	0	2.397	3.807	0.001	3.102	11.599	1.56e-08	2.12e-06	--	XP_009369988.1 PREDICTED: WD repeat-containing protein 43-like [Pyrus x bretschneideri]	Genetic Information Processing	Translation	ko03008//Ribosome biogenesis in eukaryotes	K14546	GO:0009279//cell outer membrane	GO:0005515//protein binding	-	--
Chr8.g54289	286	340	45	75	14.754	18.139	2.436	3.607	16.4465	3.0215	-2.44444	1.59e-08	2.17e-06	--	XP_009350340.1 PREDICTED: uncharacterized protein LOC103941869 [Pyrus x bretschneideri]	-	-	-	-	-	-	-	--
Chr9.g45487	103	89	1	1	3.462	3.088	0.038	0.033	3.275	0.0355	-6.52753	1.79e-08	2.42e-06	At1g51860	XP_018500284.1 PREDICTED: probable LRR receptor-like serine/threonine-protein kinase At1g05700 [Pyrus x bretschneideri]	-	-	-	-	-	GO:0004672//protein kinase activity;GO:0005515//protein binding;GO:0005524//ATP binding	GO:0006468//protein phosphorylation	--
Chr11.g12211	0	0	83	86	0	0	6.375	5.817	0.001	6.096	12.5736	1.86e-08	2.51e-06	RPS8	XP_009348460.1 PREDICTED: 40S ribosomal protein S8-like [Pyrus x bretschneideri]	Genetic Information Processing	Translation	ko03010//Ribosome	K02995	GO:0000314//organellar small ribosomal subunit;GO:0022627//cytosolic small ribosomal subunit	GO:0003735//structural constituent of ribosome	GO:0006412//translation	--
Chr14.g50284	83	112	8	7	7.381	10.3	0.747	0.58	8.8405	0.6635	-3.73596	1.92e-08	2.59e-06	MSH2	XP_028948970.1 DNA mismatch repair protein MSH2-like [Malus domestica]	Genetic Information Processing	Replication and repair	ko03430//Mismatch repair	K08735	GO:0005575//cellular_component;GO:0005622//intracellular;GO:0005623//cell;GO:0005634//nucleus;GO:0005886//plasma membrane;GO:0016020//membrane;GO:0032300//mismatch repair complex;GO:0032301//MutSalpha complex;GO:0032302//MutSbeta complex;GO:0032991//macromolecular complex;GO:0043226//organelle;GO:0043227//membrane-bounded organelle;GO:0043229//intracellular organelle;GO:0043231//intracellular mem…	GO:0000166//nucleotide binding;GO:0000217//DNA secondary structure binding;GO:0000400//four-way junction DNA binding;GO:0000403//Y-form DNA binding;GO:0000404//heteroduplex DNA loop binding;GO:0000406//double-strand/single-strand DNA junction binding;GO:0003674//molecular_function;GO:0003676//nucleic acid binding;GO:0003677//DNA binding;GO:0003684//damaged DNA binding;GO:0003690//double-stranded …	GO:0000003//reproduction;GO:0000018//regulation of DNA recombination;GO:0006139//nucleobase-containing compound metabolic process;GO:0006259//DNA metabolic process;GO:0006281//DNA repair;GO:0006290//pyrimidine dimer repair;GO:0006298//mismatch repair;GO:0006301//postreplication repair;GO:0006310//DNA recombination;GO:0006311//meiotic gene conversion;GO:0006725//cellular aromatic compound metaboli…	--
Chr9.g44839	89	94	323	386	4.873	5.326	18.626	19.774	5.0995	19.2	1.91268	1.94e-08	2.61e-06	At2g42690	KAB2612620.1 phospholipase A1-IIdelta-like [Pyrus ussuriensis x Pyrus communis]	-	-	-	-	-	-	GO:0006629//lipid metabolic process	--
Chr1.g58365	342	386	1005	1193	30.614	35.736	94.302	99.472	33.175	96.887	1.54621	1.95e-08	2.61e-06	RPL29	KAB2597432.1 50S ribosomal protein L29 [Pyrus ussuriensis x Pyrus communis]	Genetic Information Processing	Translation	ko03010//Ribosome	K02904	GO:0000315//organellar large ribosomal subunit;GO:0005576//extracellular region;GO:0005840//ribosome;GO:0022625//cytosolic large ribosomal subunit	GO:0003735//structural constituent of ribosome;GO:0005179//hormone activity	GO:0006412//translation	--
Chr8.g54491	102	71	0	0	4.165	2.998	0	0	3.5815	0.001	-11.8063	1.97e-08	2.62e-06	RGA3	XP_018502499.1 PREDICTED: putative disease resistance protein RGA3 isoform X2 [Pyrus x bretschneideri]	-	-	-	-	GO:0043231//intracellular membrane-bounded organelle	GO:0005515//protein binding;GO:0043531//ADP binding;GO:0051537//2 iron, 2 sulfur cluster binding	-	--
MSTRG.10634	112	61	2	3	2.845	1.603	0.053	0.071	2.224	0.062	-5.16474	2.07e-08	2.74e-06	--	PREDICTED: replication protein A 70 kDa DNA-binding subunit-like [Pyrus x bretschneideri]	Genetic Information Processing;Genetic Information Processing;Genetic Information Processing;Genetic Information Processing	Replication and repair;Replication and repair;Replication and repair;Replication and repair	ko03420//Nucleotide excision repair;ko03030//DNA replication;ko03440//Homologous recombination;ko03430//Mismatch repair	K07466;K07466;K07466;K07466	-	-	-	--
Chr5.g07018	488	128	27	13	39.641	10.762	2.304	0.985	25.2015	1.6445	-3.93779	2.07e-08	2.74e-06	GA2OX1	XP_009377126.1 PREDICTED: gibberellin 2-beta-dioxygenase 1-like isoform X1 [Pyrus x bretschneideri]	Metabolism;Metabolism	Global and overview maps;Metabolism of terpenoids and polyketides	ko01110//Biosynthesis of secondary metabolites;ko00904//Diterpenoid biosynthesis	K04125;K04125	-	GO:0016491//oxidoreductase activity	GO:0055114//oxidation-reduction process	--
Chr6.g51263	277	270	781	1082	21.085	21.254	62.389	76.777	21.1695	69.583	1.71675	2.12e-08	2.79e-06	HIRL1	XP_009369350.1 PREDICTED: hypersensitive-induced response protein 1 isoform X2 [Pyrus x bretschneideri]	-	-	-	-	GO:0030288//outer membrane-bounded periplasmic space	GO:0003674//molecular_function	GO:0045861//negative regulation of proteolysis	--
Chr9.g47113	699	579	204	180	55.845	47.831	17.102	13.404	51.838	15.253	-1.76492	2.14e-08	2.81e-06	Os04g0338000	XP_009334074.1 PREDICTED: probable aldo-keto reductase 2 isoform X1 [Pyrus x bretschneideri]	-	-	-	-	-	GO:0047834//D-threo-aldose 1-dehydrogenase activity	-	--
Chr2.g43624	0	0	66	109	0	0	1.665	2.434	0.001	2.0495	11.0011	2.2e-08	2.87e-06	N	XP_009354997.2 PREDICTED: TMV resistance protein N-like [Pyrus x bretschneideri]	-	-	-	-	-	GO:0005515//protein binding;GO:0005524//ATP binding;GO:0016887//ATPase activity;GO:0043531//ADP binding	GO:0007165//signal transduction	--
Chr9.g46267	36	24	168	203	0.931	0.635	4.582	4.936	0.783	4.759	2.60357	2.3e-08	3e-06	RLP6	XP_009343106.1 PREDICTED: receptor-like protein 12 [Pyrus x bretschneideri]	-	-	-	-	-	GO:0005515//protein binding	-	--
Chr5.g09537	0	0	59	125	0	0	4.312	8.158	0.001	6.235	12.6062	2.4e-08	3.12e-06	--	XP_018505230.1 PREDICTED: uncharacterized protein LOC103956544 isoform X2 [Pyrus x bretschneideri]	-	-	-	-	-	-	-	--
MSTRG.17001	72	93	0	0	2.902	3.877	0	0	3.3895	0.001	-11.7269	2.49e-08	3.22e-06	--	hypothetical protein DVH24_026834 [Malus domestica]	-	-	-	-	-	-	-	--
Chr17.g25982	64	109	0	0	3.489	6.146	0	0	4.8175	0.001	-12.2341	2.51e-08	3.23e-06	HAT	XP_009339459.1 PREDICTED: zinc finger BED domain-containing protein RICESLEEPER 2-like [Pyrus x bretschneideri]	-	-	-	-	-	GO:0046983//protein dimerization activity	-	--
Chr16.g29710	0	0	78	84	0	0	4.77	4.556	0.001	4.663	12.187	2.57e-08	3.3e-06	RH58	XP_009338466.1 PREDICTED: DEAD-box ATP-dependent RNA helicase 58, chloroplastic isoform X1 [Pyrus x bretschneideri]	-	-	-	-	GO:0005658//alpha DNA polymerase:primase complex;GO:0019812//Type I site-specific deoxyribonuclease complex	GO:0003676//nucleic acid binding;GO:0003677//DNA binding;GO:0003688//DNA replication origin binding;GO:0004003//ATP-dependent DNA helicase activity;GO:0004386//helicase activity;GO:0004527//exonuclease activity;GO:0005524//ATP binding;GO:0008026//ATP-dependent helicase activity;GO:0009035//Type I site-specific deoxyribonuclease activity;GO:0016787//hydrolase activity;GO:0016818//hydrolase activit…	GO:0006139//nucleobase-containing compound metabolic process;GO:0006260//DNA replication;GO:0006268//DNA unwinding involved in DNA replication;GO:0006281//DNA repair;GO:0006310//DNA recombination;GO:0009307//DNA restriction-modification system;GO:0043571//maintenance of CRISPR repeat elements	--
Chr1.g57651	113	89	0	6	7.323	5.965	0	0.362	6.644	0.181	-5.19799	2.59e-08	3.31e-06	NAC091	KAB2627612.1 protein FEZ-like [Pyrus ussuriensis x Pyrus communis]	-	-	-	-	-	GO:0003677//DNA binding	GO:0006355//regulation of transcription, DNA-templated	NAC
Chr2.g42867	316	337	91	75	40.048	44.22	12.167	8.814	42.134	10.4905	-2.0059	2.63e-08	3.35e-06	COX6A	XP_009345890.1 PREDICTED: cytochrome c oxidase subunit 6a, mitochondrial-like [Pyrus x bretschneideri]	Metabolism;Metabolism	Global and overview maps;Energy metabolism	ko01100//Metabolic pathways;ko00190//Oxidative phosphorylation	K02266;K02266	GO:0005743//mitochondrial inner membrane;GO:0005751//mitochondrial respiratory chain complex IV	GO:0004129//cytochrome-c oxidase activity	-	--
Chr2.g42272	388	337	102	75	38.49	34.573	10.619	6.936	36.5315	8.7775	-2.05726	3e-08	3.81e-06	TRX1	KAB2618285.1 protein RTE1--like [Pyrus ussuriensis x Pyrus communis]	-	-	-	-	GO:0005737//cytoplasm;GO:0046540//U4/U6 x U5 tri-snRNP complex	GO:0003756//protein disulfide isomerase activity;GO:0015035//protein disulfide oxidoreductase activity;GO:0015036//disulfide oxidoreductase activity;GO:0016209//antioxidant activity;GO:0016491//oxidoreductase activity;GO:0016667//oxidoreductase activity, acting on a sulfur group of donors	GO:0000398//mRNA splicing, via spliceosome;GO:0006457//protein folding;GO:0006790//sulfur compound metabolic process;GO:0055114//oxidation-reduction process	--
Chr12.g35971	595	435	128	145	14.97	11.322	3.39	3.39	13.146	3.39	-1.95527	3.08e-08	3.9e-06	At3g47570	XP_009338161.1 PREDICTED: probable LRR receptor-like serine/threonine-protein kinase At3g47570 [Pyrus x bretschneideri]	-	-	-	-	-	GO:0004413//homoserine kinase activity;GO:0004672//protein kinase activity;GO:0005515//protein binding;GO:0005524//ATP binding	GO:0006468//protein phosphorylation;GO:0009088//threonine biosynthetic process	--
MSTRG.8467	83	75	0	0	2.724	2.545	0	0	2.6345	0.001	-11.3633	3.12e-08	3.93e-06	--	hypothetical protein C1H46_004656 [Malus baccata]	-	-	-	-	-	-	-	--
Chr8.g55838	0	0	65	99	0	0	6.412	8.732	0.001	7.572	12.8865	3.13e-08	3.94e-06	SAB	RXH92596.1 hypothetical protein DVH24_033492 [Malus domestica]	-	-	-	-	-	-	-	--
Chr9.g45451	110	81	2	0	3.012	2.294	0.058	0	2.653	0.029	-6.51543	3.16e-08	3.96e-06	At1g51860	KAB2612917.1 LRR receptor-like serine/threonine-protein kinase [Pyrus ussuriensis x Pyrus communis]	-	-	-	-	-	GO:0004672//protein kinase activity;GO:0005515//protein binding;GO:0005524//ATP binding	GO:0006468//protein phosphorylation	--
Chr5.g09396	4	2	69	88	0.116	0.057	2.05	2.31	0.0865	2.18	4.65548	3.18e-08	3.97e-06	N	XP_009336841.1 PREDICTED: TMV resistance protein N-like [Pyrus x bretschneideri]	-	-	-	-	GO:0000275//mitochondrial proton-transporting ATP synthase complex, catalytic core F(1);GO:0045261//proton-transporting ATP synthase complex, catalytic core F(1);GO:0045262//plasma membrane proton-transporting ATP synthase complex, catalytic core F(1)	GO:0005515//protein binding;GO:0005524//ATP binding;GO:0016887//ATPase activity;GO:0043531//ADP binding;GO:0046933//proton-transporting ATP synthase activity, rotational mechanism	GO:0007165//signal transduction;GO:0015986//ATP synthesis coupled proton transport	--
Chr6.g52401	75	82	0	0	4.677	5.288	0	0	4.9825	0.001	-12.2827	3.26e-08	4.05e-06	--	BBN67408.1 hypothetical protein Prudu_69S000400, partial [Prunus dulcis]	-	-	-	-	-	-	-	--
Chr10.g16265	0	0	79	73	0	0	10.423	8.579	0.001	9.501	13.2139	4.13e-08	5.12e-06	RPS16	KAB2602880.1 40S ribosomal protein S16-like [Pyrus ussuriensis x Pyrus communis]	Genetic Information Processing	Translation	ko03010//Ribosome	K02960	GO:0005840//ribosome;GO:0022627//cytosolic small ribosomal subunit	GO:0003735//structural constituent of ribosome	GO:0006412//translation	--
Chr11.g10154	106	73	4	7	9.022	6.439	0.336	0.576	7.7305	0.456	-4.08346	4.16e-08	5.14e-06	At2g30170	RXH84968.1 hypothetical protein DVH24_041736 [Malus domestica]	-	-	-	-	GO:0005575//cellular_component;GO:0005622//intracellular;GO:0005623//cell;GO:0005737//cytoplasm;GO:0009507//chloroplast;GO:0009532//plastid stroma;GO:0009536//plastid;GO:0009570//chloroplast stroma;GO:0043226//organelle;GO:0043227//membrane-bounded organelle;GO:0043229//intracellular organelle;GO:0043231//intracellular membrane-bounded organelle;GO:0044422//organelle part;GO:0044424//intracellula…	GO:0003674//molecular_function;GO:0003824//catalytic activity;GO:0004721//phosphoprotein phosphatase activity;GO:0005488//binding;GO:0016787//hydrolase activity;GO:0016788//hydrolase activity, acting on ester bonds;GO:0016791//phosphatase activity;GO:0042578//phosphoric ester hydrolase activity;GO:0043167//ion binding;GO:0043169//cation binding;GO:0046872//metal ion binding	GO:0006464//cellular protein modification process;GO:0006470//protein dephosphorylation;GO:0006793//phosphorus metabolic process;GO:0006796//phosphate-containing compound metabolic process;GO:0006807//nitrogen compound metabolic process;GO:0006996//organelle organization;GO:0008150//biological_process;GO:0008152//metabolic process;GO:0009314//response to radiation;GO:0009416//response to light st…	--
MSTRG.32756	71	79	0	0	2.459	2.83	0	0	2.6445	0.001	-11.3688	4.59e-08	5.66e-06	--	protein CHROMATIN REMODELING 35-like isoform X3 [Vigna radiata var. radiata] [Vigna radiata]	-	-	-	-	-	-	-	--
MSTRG.15622	69	80	0	0	4.938	5.927	0	0	5.4325	0.001	-12.4074	4.91e-08	6.03e-06	--	PREDICTED: zinc transporter SLC39A7 [Vitis vinifera]	-	-	-	-	GO:0000229//cytoplasmic chromosome;GO:0009532//plastid stroma	-	-	--
MSTRG.22978	190	179	37	20	40.473	39.432	8.271	3.971	39.9525	6.121	-2.70645	5.14e-08	6.29e-06	NRPB12	PREDICTED: DNA-directed RNA polymerases II, IV and V subunit 12-like [Pyrus x bretschneideri]	Genetic Information Processing	Transcription	ko03020//RNA polymerase	K03009	-	-	-	--
Chr15.g04916	139	178	1	0	5.536	7.331	0.042	0	6.4335	0.021	-8.25907	5.21e-08	6.35e-06	FTSH1	RXH73386.1 hypothetical protein DVH24_013070 [Malus domestica]	-	-	-	-	GO:0000502//proteasome complex;GO:0005575//cellular_component;GO:0005622//intracellular;GO:0005623//cell;GO:0005737//cytoplasm;GO:0009360//DNA polymerase III complex;GO:0009368//endopeptidase Clp complex;GO:0009376//HslUV protease complex;GO:0009379//Holliday junction helicase complex;GO:0009507//chloroplast;GO:0009526//plastid envelope;GO:0009536//plastid;GO:0009579//thylakoid;GO:0009941//chloro…	GO:0000166//nucleotide binding;GO:0003674//molecular_function;GO:0003678//DNA helicase activity;GO:0003824//catalytic activity;GO:0003887//DNA-directed DNA polymerase activity;GO:0004175//endopeptidase activity;GO:0004176//ATP-dependent peptidase activity;GO:0004222//metalloendopeptidase activity;GO:0004252//serine-type endopeptidase activity;GO:0005488//binding;GO:0005524//ATP binding;GO:0008144…	GO:0006091//generation of precursor metabolites and energy;GO:0006260//DNA replication;GO:0006281//DNA repair;GO:0006310//DNA recombination;GO:0006508//proteolysis;GO:0006807//nitrogen compound metabolic process;GO:0007049//cell cycle;GO:0008150//biological_process;GO:0008152//metabolic process;GO:0009056//catabolic process;GO:0009057//macromolecule catabolic process;GO:0009306//protein secretion…	--
Chr11.g12900	117	150	435	579	3.846	5.099	15.005	17.741	4.4725	16.373	1.87217	5.36e-08	6.52e-06	--	KAB2605541.1 hypothetical protein D8674_005258 [Pyrus ussuriensis x Pyrus communis]	-	-	-	-	GO:0005840//ribosome	GO:0003735//structural constituent of ribosome	GO:0006412//translation	--
Chr1.g57262	0	0	56	100	0	0	5	7.931	0.001	6.4655	12.6585	5.7e-08	6.91e-06	TOPP4	KAB2598297.1 serine/threonine-protein phosphatase PP1 isozyme 4 [Pyrus ussuriensis x Pyrus communis]	Genetic Information Processing	Translation	ko03015//mRNA surveillance pathway	K06269	GO:0000164//protein phosphatase type 1 complex;GO:0005575//cellular_component;GO:0005622//intracellular;GO:0005623//cell;GO:0005634//nucleus;GO:0005737//cytoplasm;GO:0008287//protein serine/threonine phosphatase complex;GO:0032991//macromolecular complex;GO:0043226//organelle;GO:0043227//membrane-bounded organelle;GO:0043229//intracellular organelle;GO:0043231//intracellular membrane-bounded orga…	GO:0003674//molecular_function;GO:0003824//catalytic activity;GO:0004721//phosphoprotein phosphatase activity;GO:0004722//protein serine/threonine phosphatase activity;GO:0005488//binding;GO:0016787//hydrolase activity;GO:0016788//hydrolase activity, acting on ester bonds;GO:0016791//phosphatase activity;GO:0042578//phosphoric ester hydrolase activity;GO:0043167//ion binding;GO:0043169//cation bi…	GO:0006464//cellular protein modification process;GO:0006468//protein phosphorylation;GO:0006470//protein dephosphorylation;GO:0006793//phosphorus metabolic process;GO:0006796//phosphate-containing compound metabolic process;GO:0006807//nitrogen compound metabolic process;GO:0007154//cell communication;GO:0007165//signal transduction;GO:0008150//biological_process;GO:0008152//metabolic process;GO…	--
Chr3.g20045	428	372	120	110	69.729	62.676	20.517	16.706	66.2025	18.6115	-1.83069	5.78e-08	6.98e-06	--	PRQ33982.1 hypothetical protein RchiOBHm_Chr5g0063751 [Rosa chinensis]	-	-	-	-	-	-	-	--
Chr2.g44225	0	0	59	92	0	0	6.888	9.55	0.001	8.219	13.0047	5.89e-08	7.09e-06	EEF1AKMT4	XP_009354367.1 PREDICTED: methyltransferase-like protein 13 isoform X2 [Pyrus x bretschneideri]	-	-	-	-	-	GO:0008168//methyltransferase activity;GO:0008171//O-methyltransferase activity;GO:0008689//3-demethylubiquinone-9 3-O-methyltransferase activity;GO:0008757//S-adenosylmethionine-dependent methyltransferase activity;GO:0046406//magnesium protoporphyrin IX methyltransferase activity;GO:0061630//ubiquitin protein ligase activity	GO:0006400//tRNA modification;GO:0006464//cellular protein modification process;GO:0006744//ubiquinone biosynthetic process;GO:0008299//isoprenoid biosynthetic process;GO:0009086//methionine biosynthetic process;GO:0009102//biotin biosynthetic process;GO:0015995//chlorophyll biosynthetic process;GO:0016567//protein ubiquitination	--
MSTRG.8887	25	71	297	465	0.752	2.257	9.505	13.235	1.5045	11.37	2.91788	6e-08	7.2e-06	--	hypothetical protein DVH24_019893 [Malus domestica]	-	-	-	-	-	-	-	--
MSTRG.33043	0	2	79	97	0	0.064	4.498	5.005	0.032	4.7515	7.21417	6.16e-08	7.37e-06	--	uncharacterized protein LOC103434243 [Malus domestica]	-	-	-	-	-	-	-	--
Chr2.g42032	105	117	358	481	2.7	3.103	9.635	11.515	2.9015	10.575	1.86579	6.41e-08	7.64e-06	IRE1A	XP_018505885.1 PREDICTED: LOW QUALITY PROTEIN: serine/threonine-protein kinase/endoribonuclease IRE1a-like [Pyrus x bretschneideri]	Genetic Information Processing	Folding, sorting and degradation	ko04141//Protein processing in endoplasmic reticulum	K08852	GO:0005575//cellular_component;GO:0005622//intracellular;GO:0005623//cell;GO:0005634//nucleus;GO:0005737//cytoplasm;GO:0005783//endoplasmic reticulum;GO:0005789//endoplasmic reticulum membrane;GO:0012505//endomembrane system;GO:0016020//membrane;GO:0016021//integral component of membrane;GO:0019898//extrinsic component of membrane;GO:0030176//integral component of endoplasmic reticulum membrane;G…	GO:0000166//nucleotide binding;GO:0003674//molecular_function;GO:0003824//catalytic activity;GO:0004518//nuclease activity;GO:0004519//endonuclease activity;GO:0004521//endoribonuclease activity;GO:0004540//ribonuclease activity;GO:0004672//protein kinase activity;GO:0004674//protein serine/threonine kinase activity;GO:0005488//binding;GO:0005515//protein binding;GO:0005524//ATP binding;GO:000814…	GO:0001101//response to acid chemical;GO:0002376//immune system process;GO:0005975//carbohydrate metabolic process;GO:0006020//inositol metabolic process;GO:0006066//alcohol metabolic process;GO:0006139//nucleobase-containing compound metabolic process;GO:0006351//transcription, DNA-templated;GO:0006355//regulation of transcription, DNA-templated;GO:0006396//RNA processing;GO:0006397//mRNA proces…	--
Chr7.g34571	461	463	128	152	10.627	11.037	3.092	3.26	10.832	3.176	-1.77002	6.62e-08	7.86e-06	RPPL1	KAB2594810.1 disease resistance RPP13-like protein 1 [Pyrus ussuriensis x Pyrus communis]	-	-	-	-	-	GO:0005515//protein binding;GO:0043531//ADP binding	-	--
Chr12.g35216	87	93	384	304	5.914	6.583	27.487	19.33	6.2485	23.4085	1.90545	6.64e-08	7.86e-06	RCS3	XP_009364552.1 PREDICTED: cysteine synthase [Pyrus x bretschneideri]	Metabolism;Metabolism;Metabolism;Metabolism;Metabolism;Metabolism	Global and overview maps;Global and overview maps;Global and overview maps;Global and overview maps;Amino acid metabolism;Energy metabolism	ko01100//Metabolic pathways;ko01110//Biosynthesis of secondary metabolites;ko01200//Carbon metabolism;ko01230//Biosynthesis of amino acids;ko00270//Cysteine and methionine metabolism;ko00920//Sulfur metabolism	K01738;K01738;K01738;K01738;K01738;K01738	GO:0005575//cellular_component;GO:0005622//intracellular;GO:0005623//cell;GO:0005737//cytoplasm;GO:0044424//intracellular part;GO:0044464//cell part	GO:0003674//molecular_function;GO:0003824//catalytic activity;GO:0004122//cystathionine beta-synthase activity;GO:0004124//cysteine synthase activity;GO:0004794//L-threonine ammonia-lyase activity;GO:0004795//threonine synthase activity;GO:0004834//tryptophan synthase activity;GO:0008721//D-serine ammonia-lyase activity;GO:0008838//diaminopropionate ammonia-lyase activity;GO:0016740//transferase …	GO:0000096//sulfur amino acid metabolic process;GO:0000097//sulfur amino acid biosynthetic process;GO:0000162//tryptophan biosynthetic process;GO:0006082//organic acid metabolic process;GO:0006520//cellular amino acid metabolic process;GO:0006534//cysteine metabolic process;GO:0006535//cysteine biosynthetic process from serine;GO:0006549//isoleucine metabolic process;GO:0006563//L-serine metaboli…	--
Chr8.g54879	173	266	17	39	3.644	5.81	0.375	0.768	4.727	0.5715	-3.0481	6.96e-08	8.22e-06	RPPL1	KAB2629485.1 disease resistance RPP13-like protein 1 [Pyrus ussuriensis x Pyrus communis]	-	-	-	-	GO:0005575//cellular_component;GO:0005887//integral component of plasma membrane;GO:0016021//integral component of membrane;GO:0055051//ATP-binding cassette (ABC) transporter complex, integrated substrate binding	GO:0005515//protein binding;GO:0005524//ATP binding;GO:0033230//cysteine-transporting ATPase activity;GO:0043531//ADP binding	GO:0008150//biological_process;GO:0033228//cysteine export	--
Chr16.g28963	0	0	89	58	0	0	14.498	8.347	0.001	11.4225	13.4796	7e-08	8.24e-06	ostc	XP_009359962.1 PREDICTED: oligosaccharyltransferase complex subunit ostc-like [Pyrus x bretschneideri]	-	-	-	-	GO:0005575//cellular_component;GO:0005622//intracellular;GO:0005623//cell;GO:0005737//cytoplasm;GO:0005783//endoplasmic reticulum;GO:0005789//endoplasmic reticulum membrane;GO:0008250//oligosaccharyltransferase complex;GO:0012505//endomembrane system;GO:0016020//membrane;GO:0016021//integral component of membrane;GO:0031224//intrinsic component of membrane;GO:0031984//organelle subcompartment;GO:…	-	GO:0006464//cellular protein modification process;GO:0006486//protein glycosylation;GO:0006487//protein N-linked glycosylation;GO:0006807//nitrogen compound metabolic process;GO:0008150//biological_process;GO:0008152//metabolic process;GO:0009058//biosynthetic process;GO:0009059//macromolecule biosynthetic process;GO:0009100//glycoprotein metabolic process;GO:0009101//glycoprotein biosynthetic pr…	--
Chr17.g25425	5	1	64	106	0.504	0.109	7.079	10.39	0.3065	8.7345	4.83277	7.69e-08	9.01e-06	--	XP_018501702.1 PREDICTED: oral cancer-overexpressed protein 1 homolog isoform X1 [Pyrus x bretschneideri]	-	-	-	-	-	-	-	--
Chr5.g07509	65	75	0	0	3.978	4.747	0	0	4.3625	0.001	-12.0909	7.75e-08	9.06e-06	CEQORH	XP_009349107.2 PREDICTED: putative quinone-oxidoreductase homolog, chloroplastic [Pyrus x bretschneideri]	Metabolism;Metabolism	Global and overview maps;Lipid metabolism	ko01110//Biosynthesis of secondary metabolites;ko00592//alpha-Linolenic acid metabolism	K00224;K00224	-	GO:0004024//alcohol dehydrogenase activity, zinc-dependent;GO:0008270//zinc ion binding;GO:0008743//L-threonine 3-dehydrogenase activity;GO:0016491//oxidoreductase activity;GO:0016655//oxidoreductase activity, acting on NAD(P)H, quinone or similar compound as acceptor;GO:0050607//mycothiol-dependent formaldehyde dehydrogenase activity;GO:0051287//NAD binding;GO:0051903//S-(hydroxymethyl)glutathio…	GO:0006113//fermentation;GO:0006567//threonine catabolic process;GO:0008152//metabolic process;GO:0009404//toxin metabolic process;GO:0010127//mycothiol-dependent detoxification;GO:0019439//aromatic compound catabolic process;GO:0055114//oxidation-reduction process	--
Chr2.g43495	0	0	60	82	0	0	0.668	0.815	0.001	0.7415	9.5343	7.9e-08	9.2e-06	Tf2-12	KAA0047477.1 uncharacterized protein E6C27_scaffold498G00940 [Cucumis melo var. makuwa] [Cucumis melo]	-	-	-	-	-	GO:0003676//nucleic acid binding;GO:0003964//RNA-directed DNA polymerase activity;GO:0004523//RNA-DNA hybrid ribonuclease activity	GO:0000373//Group II intron splicing;GO:0015074//DNA integration	--
Chr5.g09441	159	191	36	27	6.221	7.728	1.478	0.985	6.9745	1.2315	-2.50167	7.94e-08	9.22e-06	--	KAB2635141.1 hypothetical protein D8674_025675 [Pyrus ussuriensis x Pyrus communis]	-	-	-	-	-	GO:0005515//protein binding	-	--
Chr10.g17016	40	38	183	190	2.33	2.289	11.189	10.319	2.3095	10.754	2.21922	8.21e-08	9.5e-06	MO1	XP_028965262.1 monooxygenase 1-like isoform X2 [Malus domestica]	-	-	-	-	GO:0009331//glycerol-3-phosphate dehydrogenase complex;GO:0016021//integral component of membrane	GO:0000104//succinate dehydrogenase activity;GO:0003824//catalytic activity;GO:0004368//glycerol-3-phosphate dehydrogenase activity;GO:0004506//squalene monooxygenase activity;GO:0004729//oxygen-dependent protoporphyrinogen oxidase activity;GO:0004791//thioredoxin-disulfide reductase activity;GO:0008734//L-aspartate oxidase activity;GO:0015036//disulfide oxidoreductase activity;GO:0016166//phytoe…	GO:0000902//cell morphogenesis;GO:0006071//glycerol metabolic process;GO:0006099//tricarboxylic acid cycle;GO:0006744//ubiquinone biosynthetic process;GO:0006779//porphyrin-containing compound biosynthetic process;GO:0006790//sulfur compound metabolic process;GO:0009060//aerobic respiration;GO:0009061//anaerobic respiration;GO:0009228//thiamine biosynthetic process;GO:0015995//chlorophyll biosynt…	--
Chr7.g34701	470	295	78	92	21.718	14.097	3.783	3.963	17.9075	3.873	-2.20904	8.3e-08	9.58e-06	CCR1	RXI05354.1 hypothetical protein DVH24_006611 [Malus domestica]	-	-	-	-	-	GO:0003676//nucleic acid binding;GO:0003723//RNA binding;GO:0003824//catalytic activity;GO:0003854//3-beta-hydroxy-delta5-steroid dehydrogenase activity;GO:0003942//N-acetyl-gamma-glutamyl-phosphate reductase activity;GO:0003978//UDP-glucose 4-epimerase activity;GO:0004043//L-aminoadipate-semialdehyde dehydrogenase activity;GO:0004185//serine-type carboxypeptidase activity;GO:0004316//3-oxoacyl-[…	GO:0000271//polysaccharide biosynthetic process;GO:0005975//carbohydrate metabolic process;GO:0006012//galactose metabolic process;GO:0006353//DNA-templated transcription, termination;GO:0006508//proteolysis;GO:0006592//ornithine biosynthetic process;GO:0006631//fatty acid metabolic process;GO:0006633//fatty acid biosynthetic process;GO:0006694//steroid biosynthetic process;GO:0008152//metabolic …	--
Chr2.g41205	103	221	1	0	3.7	8.202	0.05	0	5.951	0.025	-7.89506	9.27e-08	1.06e-05	CES101	XP_009366139.1 PREDICTED: cysteine-rich receptor-like protein kinase 25 [Pyrus x bretschneideri]	-	-	-	-	-	GO:0004672//protein kinase activity;GO:0005524//ATP binding	GO:0005975//carbohydrate metabolic process;GO:0006468//protein phosphorylation	--
Chr15.g00098	69	67	0	0	1.5	1.506	0	0	1.503	0.001	-10.5536	9.29e-08	1.06e-05	MIK2	XP_009353819.1 PREDICTED: probable leucine-rich repeat receptor-like protein kinase At1g35710 isoform X1 [Pyrus x bretschneideri]	-	-	-	-	-	GO:0004672//protein kinase activity;GO:0005515//protein binding;GO:0005524//ATP binding	GO:0006468//protein phosphorylation	--
Chr1.g56812	6	6	68	105	0.085	0.088	1.01	1.388	0.0865	1.199	3.79299	9.29e-08	1.06e-05	RPV1	KAB2598579.1 protein suppressor of npr1-1 [Pyrus ussuriensis x Pyrus communis]	-	-	-	-	GO:0042025//host cell nucleus	GO:0003700//transcription factor activity, sequence-specific DNA binding;GO:0005515//protein binding;GO:0005524//ATP binding;GO:0016773//phosphotransferase activity, alcohol group as acceptor;GO:0016887//ATPase activity;GO:0043531//ADP binding	GO:0006040//amino sugar metabolic process;GO:0006355//regulation of transcription, DNA-templated;GO:0006400//tRNA modification;GO:0007165//signal transduction;GO:0009254//peptidoglycan turnover	--
Chr10.g14407	3	2	80	62	0.118	0.083	2.963	2.048	0.1005	2.5055	4.63983	9.33e-08	1.06e-05	SBT5.6	XP_009360803.1 PREDICTED: subtilisin-like protease SBT5.6 [Pyrus x bretschneideri]	-	-	-	-	-	GO:0008236//serine-type peptidase activity	GO:0006508//proteolysis;GO:0009306//protein secretion	--
Chr13.g22519	2	0	81	85	0.07	0	2.999	2.805	0.035	2.902	6.37355	9.83e-08	1.12e-05	At3g47200	RXH76254.1 hypothetical protein DVH24_019142 [Malus domestica]	-	-	-	-	-	-	-	--
Chr15.g02755	29	19	138	171	1.61	1.091	8.04	8.849	1.3505	8.4445	2.64452	9.94e-08	1.13e-05	AAE1	XP_009337095.1 PREDICTED: probable acyl-activating enzyme 1, peroxisomal [Pyrus x bretschneideri]	-	-	-	-	-	GO:0003987//acetate-CoA ligase activity;GO:0004043//L-aminoadipate-semialdehyde dehydrogenase activity;GO:0008668//(2,3-dihydroxybenzoyl)adenylate synthase activity;GO:0008756//o-succinylbenzoate-CoA ligase activity;GO:0030729//acetoacetate-CoA ligase activity;GO:0047473//D-alanine-poly(phosphoribitol) ligase activity;GO:0050218//propionate-CoA ligase activity	GO:0009234//menaquinone biosynthetic process;GO:0019287//isopentenyl diphosphate biosynthetic process, mevalonate pathway;GO:0019290//siderophore biosynthetic process;GO:0019350//teichoic acid biosynthetic process;GO:0019427//acetyl-CoA biosynthetic process from acetate;GO:0019878//lysine biosynthetic process via aminoadipic acid	--
Chr11.g10555	1014	1307	273	397	94.674	126.169	26.751	34.537	110.421	30.644	-1.84934	1.02e-07	1.15e-05	--	XP_009350161.1 PREDICTED: universal stress protein PHOS34-like [Pyrus x bretschneideri]	-	-	-	-	-	-	-	--
Chr17.g27359	103	120	356	460	5.553	6.679	20.21	23.156	6.116	21.683	1.8259	1.05e-07	1.19e-05	--	XP_009341969.2 PREDICTED: uncharacterized protein LOC103933994 isoform X2 [Pyrus x bretschneideri]	-	-	-	-	-	-	-	--
Chr17.g26606	191	90	8	16	5.851	2.851	0.257	0.457	4.351	0.357	-3.60735	1.07e-07	1.2e-05	IOS1	XP_009338140.1 PREDICTED: probable LRR receptor-like serine/threonine-protein kinase At1g05700 isoform X1 [Pyrus x bretschneideri]	-	-	-	-	-	GO:0004672//protein kinase activity;GO:0005515//protein binding;GO:0005524//ATP binding	GO:0006468//protein phosphorylation;GO:0007224//smoothened signaling pathway	--
MSTRG.7887	0	0	55	83	0	0	2.478	3.322	0.001	2.9	11.5018	1.08e-07	1.21e-05	--	PREDICTED: LOC107606362 isoform, partial [Prunus dulcis]	-	-	-	-	GO:0043231//intracellular membrane-bounded organelle	-	-	--
Chr17.g27661	799	726	167	259	55.49	52.143	12.172	16.768	53.8165	14.47	-1.89498	1.12e-07	1.25e-05	--	XP_009370593.1 PREDICTED: uncharacterized protein LOC103959935 [Pyrus x bretschneideri]	-	-	-	-	-	GO:0008121//ubiquinol-cytochrome-c reductase activity	GO:0055114//oxidation-reduction process	--
MSTRG.5165	102	71	2	7	4.895	3.538	0.099	0.287	4.2165	0.193	-4.44937	1.14e-07	1.27e-05	--	-	-	-	-	-	-	-	-	--
Chr14.g49810	2140	2488	697	913	44.279	53.234	15.138	17.604	48.7565	16.371	-1.57445	1.24e-07	1.37e-05	At1g65750	XP_009375083.1 PREDICTED: uncharacterized protein LOC103963932 [Pyrus x bretschneideri]	-	-	-	-	-	GO:0003676//nucleic acid binding;GO:0003964//RNA-directed DNA polymerase activity;GO:0004523//RNA-DNA hybrid ribonuclease activity	GO:0000373//Group II intron splicing	--
Chr16.g30809	2446	2033	778	462	137.077	117.824	45.757	24.136	127.451	34.9465	-1.86672	1.29e-07	1.43e-05	EXPA10	RXH69939.1 hypothetical protein DVH24_007195 [Malus domestica]	-	-	-	-	-	-	-	--
MSTRG.12869	52	83	0	0	1.865	3.078	0	0	2.4715	0.001	-11.2712	1.36e-07	1.5e-05	--	hypothetical protein C1H46_012166 [Malus baccata]	-	-	-	-	-	-	-	--
Chr5.g07421	364	525	118	119	6.404	9.551	2.179	1.952	7.9775	2.0655	-1.94945	1.37e-07	1.5e-05	RGA3	KAB2636551.1 disease resistance protein RGA4 [Pyrus ussuriensis x Pyrus communis]	-	-	-	-	GO:0030915//Smc5-Smc6 complex	GO:0003677//DNA binding;GO:0003688//DNA replication origin binding;GO:0003924//GTPase activity;GO:0005047//signal recognition particle binding;GO:0005515//protein binding;GO:0005524//ATP binding;GO:0016887//ATPase activity;GO:0043531//ADP binding	GO:0006270//DNA replication initiation;GO:0006275//regulation of DNA replication;GO:0006281//DNA repair;GO:0009306//protein secretion	--
MSTRG.36678	3	4	43	184	0.459	0.653	6.902	26.234	0.556	16.568	4.89717	1.39e-07	1.52e-05	--	-	-	-	-	-	-	-	-	--
Chr2.g43479	0	0	47	92	0	0	1.896	3.27	0.001	2.583	11.3348	1.5e-07	1.64e-05	LRK10	XP_008354817.2 rust resistance kinase Lr10-like isoform X1 [Malus domestica]	-	-	-	-	-	GO:0004672//protein kinase activity;GO:0005524//ATP binding;GO:0030247//polysaccharide binding	GO:0006468//protein phosphorylation	--
Chr7.g32149	89	48	0	0	7.616	4.245	0	0	5.9305	0.001	-12.5339	1.52e-07	1.66e-05	OR	KAB2596454.1 hypothetical protein D8674_031904 [Pyrus ussuriensis x Pyrus communis]	-	-	-	-	-	GO:0005515//protein binding;GO:0031072//heat shock protein binding;GO:0051082//unfolded protein binding	GO:0006457//protein folding;GO:0009408//response to heat	--
Chr2.g41662	0	1	114	154	0	0.048	5.63	6.732	0.024	6.181	8.00866	1.57e-07	1.7e-05	At4g29180	XP_028944007.1 probable LRR receptor-like serine/threonine-protein kinase At4g29180 isoform X1 [Malus domestica]	-	-	-	-	GO:0005840//ribosome	GO:0003735//structural constituent of ribosome;GO:0004672//protein kinase activity;GO:0005515//protein binding;GO:0005524//ATP binding	GO:0006412//translation;GO:0006468//protein phosphorylation	--
Chr5.g07653	0	0	65	61	0	0	3.671	3.039	0.001	3.355	11.7121	1.63e-07	1.77e-05	ROQ1	XP_018503531.1 PREDICTED: TMV resistance protein N-like [Pyrus x bretschneideri]	-	-	-	-	-	GO:0005515//protein binding;GO:0005524//ATP binding;GO:0005525//GTP binding;GO:0016887//ATPase activity;GO:0017111//nucleoside-triphosphatase activity;GO:0043531//ADP binding;GO:0051287//NAD binding	GO:0007165//signal transduction;GO:0055114//oxidation-reduction process	--
Chr2.g42291	125	202	28	21	12.628	21.104	2.969	1.978	16.866	2.4735	-2.76949	1.74e-07	1.88e-05	--	AKP55500.1 dehydrin 5, partial [Pyrus pyrifolia]	-	-	-	-	-	-	GO:0009415//response to water	--
Chr8.g56028	26	24	119	347	3.451	3.295	16.578	42.941	3.373	29.7595	3.14125	1.75e-07	1.88e-05	NAC104	XP_009333614.1 PREDICTED: NAC domain-containing protein 104-like isoform X2 [Pyrus x bretschneideri]	-	-	-	-	-	GO:0003677//DNA binding	GO:0006355//regulation of transcription, DNA-templated	NAC
MSTRG.398	1	0	99	180	0.049	0	4.479	7.15	0.0245	5.8145	7.89073	1.76e-07	1.89e-05	RE2	retrovirus-related Pol polyprotein from transposon TNT 1-94 [Pyrus ussuriensis x Pyrus communis]	-	-	-	-	-	-	-	--
Chr2.g43996	329	194	52	51	17.204	10.494	2.875	2.498	13.849	2.6865	-2.36598	2e-07	2.14e-05	CCR1	KAB2627500.1 cinnamoyl-CoA reductase 1-like [Pyrus ussuriensis x Pyrus communis]	-	-	-	-	-	GO:0003824//catalytic activity;GO:0003854//3-beta-hydroxy-delta5-steroid dehydrogenase activity;GO:0003978//UDP-glucose 4-epimerase activity;GO:0004043//L-aminoadipate-semialdehyde dehydrogenase activity;GO:0008667//2,3-dihydro-2,3-dihydroxybenzoate dehydrogenase activity;GO:0008712//ADP-glyceromanno-heptose 6-epimerase activity;GO:0016616//oxidoreductase activity, acting on the CH-OH group of do…	GO:0005975//carbohydrate metabolic process;GO:0006012//galactose metabolic process;GO:0006694//steroid biosynthetic process;GO:0008152//metabolic process;GO:0009243//O antigen biosynthetic process;GO:0009244//lipopolysaccharide core region biosynthetic process;GO:0019878//lysine biosynthetic process via aminoadipic acid;GO:0055114//oxidation-reduction process	--
Chr6.g51524	211	148	32	35	11.044	8.011	1.758	1.708	9.5275	1.733	-2.45883	2.05e-07	2.19e-05	PROT1	KAB2633269.1 proline transporter 2-like [Pyrus ussuriensis x Pyrus communis]	-	-	-	-	-	-	-	--
Chr6.g53451	68	54	0	0	3.058	2.512	0	0	2.785	0.001	-11.4435	2.22e-07	2.36e-05	--	KAB2607785.1 hypothetical protein D8674_010953 [Pyrus ussuriensis x Pyrus communis]	-	-	-	-	-	-	-	--
MSTRG.15108	48	78	0	0	3.084	5.183	0	0	4.1335	0.001	-12.0131	2.27e-07	2.41e-05	--	LOW QUALITY PROTEIN: fluoride export protein 2-like [Malus domestica]	-	-	-	-	GO:0016020//membrane	-	GO:0009072//aromatic amino acid family metabolic process	--
Chr2.g42086	376	95	22	15	20.623	5.389	1.266	0.767	13.006	1.0165	-3.6775	2.3e-07	2.43e-05	AAE2	XP_009344659.1 PREDICTED: probable acyl-activating enzyme 1, peroxisomal [Pyrus x bretschneideri]	-	-	-	-	-	GO:0003987//acetate-CoA ligase activity;GO:0004043//L-aminoadipate-semialdehyde dehydrogenase activity;GO:0008668//(2,3-dihydroxybenzoyl)adenylate synthase activity;GO:0008756//o-succinylbenzoate-CoA ligase activity;GO:0030729//acetoacetate-CoA ligase activity;GO:0047473//D-alanine-poly(phosphoribitol) ligase activity;GO:0047475//phenylacetate-CoA ligase activity;GO:0050218//propionate-CoA ligase…	GO:0009234//menaquinone biosynthetic process;GO:0010124//phenylacetate catabolic process;GO:0019287//isopentenyl diphosphate biosynthetic process, mevalonate pathway;GO:0019290//siderophore biosynthetic process;GO:0019350//teichoic acid biosynthetic process;GO:0019427//acetyl-CoA biosynthetic process from acetate;GO:0019878//lysine biosynthetic process via aminoadipic acid	--
Chr2.g43609	9500	13195	2548	4040	538.99	774.216	151.707	213.672	656.603	182.69	-1.84563	2.43e-07	2.57e-05	DNAJ1	XP_009341572.1 PREDICTED: dnaJ protein homolog [Pyrus x bretschneideri]	Genetic Information Processing	Folding, sorting and degradation	ko04141//Protein processing in endoplasmic reticulum	K09503	GO:0005575//cellular_component;GO:0005623//cell;GO:0005886//plasma membrane;GO:0016020//membrane;GO:0044464//cell part;GO:0071944//cell periphery	GO:0000166//nucleotide binding;GO:0003674//molecular_function;GO:0005488//binding;GO:0005515//protein binding;GO:0005524//ATP binding;GO:0008144//drug binding;GO:0016151//nickel cation binding;GO:0017076//purine nucleotide binding;GO:0030554//adenyl nucleotide binding;GO:0031072//heat shock protein binding;GO:0032553//ribonucleotide binding;GO:0032555//purine ribonucleotide binding;GO:0032559//ad…	GO:0006457//protein folding;GO:0006950//response to stress;GO:0008150//biological_process;GO:0009266//response to temperature stimulus;GO:0009408//response to heat;GO:0009628//response to abiotic stimulus;GO:0009987//cellular process;GO:0050896//response to stimulus;GO:0051604//protein maturation	--
Chr15.g03681	354	404	960	1194	7.915	9.342	22.526	24.886	8.6285	23.706	1.45807	2.59e-07	2.73e-05	At5g03795	KAB2618949.1 DDT domain-containing protein [Pyrus ussuriensis x Pyrus communis]	-	-	-	-	GO:0005575//cellular_component;GO:0005622//intracellular;GO:0005623//cell;GO:0005634//nucleus;GO:0043226//organelle;GO:0043227//membrane-bounded organelle;GO:0043229//intracellular organelle;GO:0043231//intracellular membrane-bounded organelle;GO:0044424//intracellular part;GO:0044464//cell part	-	-	--
Chr3.g18841	77	101	10	6	1.183	1.598	0.167	0.082	1.3905	0.1245	-3.48139	2.63e-07	2.75e-05	pol	XP_028962991.1 LOW QUALITY PROTEIN: uncharacterized protein LOC103419262 [Malus domestica]	-	-	-	-	-	-	GO:0015074//DNA integration	--
Chr16.g30476	73	81	3	7	6.176	7.104	0.27	0.577	6.64	0.4235	-3.97075	2.64e-07	2.76e-05	KCR1	XP_009359263.1 PREDICTED: very-long-chain 3-oxoacyl-CoA reductase 1 [Pyrus x bretschneideri]	Metabolism;Metabolism;Metabolism;Metabolism;Metabolism	Global and overview maps;Global and overview maps;Global and overview maps;Lipid metabolism;Lipid metabolism	ko01100//Metabolic pathways;ko01110//Biosynthesis of secondary metabolites;ko01212//Fatty acid metabolism;ko00062//Fatty acid elongation;ko01040//Biosynthesis of unsaturated fatty acids	K10251;K10251;K10251;K10251;K10251	GO:0005575//cellular_component;GO:0005622//intracellular;GO:0005623//cell;GO:0005737//cytoplasm;GO:0005739//mitochondrion;GO:0043226//organelle;GO:0043227//membrane-bounded organelle;GO:0043229//intracellular organelle;GO:0043231//intracellular membrane-bounded organelle;GO:0044424//intracellular part;GO:0044444//cytoplasmic part;GO:0044464//cell part	GO:0004316//3-oxoacyl-[acyl-carrier-protein] reductase (NADPH) activity;GO:0004757//sepiapterin reductase activity;GO:0008667//2,3-dihydro-2,3-dihydroxybenzoate dehydrogenase activity;GO:0008678//2-deoxy-D-gluconate 3-dehydrogenase activity;GO:0016491//oxidoreductase activity;GO:0050662//coenzyme binding;GO:0051287//NAD binding	GO:0000272//polysaccharide catabolic process;GO:0006633//fatty acid biosynthetic process;GO:0006729//tetrahydrobiopterin biosynthetic process;GO:0055114//oxidation-reduction process	--
Chr11.g10122	69	82	2	0	7.9	9.709	0.24	0	8.8045	0.12	-6.19713	2.67e-07	2.78e-05	--	-	-	-	-	-	-	-	-	--
Chr11.g11425	55	63	0	0	3.597	4.267	0	0	3.932	0.001	-11.941	2.69e-07	2.79e-05	--	XP_008344930.1 uncharacterized protein LOC103407834 [Malus domestica]	-	-	-	-	GO:0005680//anaphase-promoting complex	GO:0008270//zinc ion binding;GO:0046872//metal ion binding;GO:0061630//ubiquitin protein ligase activity;GO:0097602//cullin family protein binding	GO:0031145//anaphase-promoting complex-dependent proteasomal ubiquitin-dependent protein catabolic process	--
MSTRG.19862	0	0	46	78	0	0	1.469	2.213	0.001	1.841	10.8463	2.69e-07	2.79e-05	--	PREDICTED: uncharacterized protein LOC103927733 isoform X2 [Pyrus x bretschneideri]	-	-	-	-	-	-	-	--
Chr10.g15610	25	41	161	210	0.773	1.327	5.317	6.153	1.05	5.735	2.4494	2.94e-07	3.04e-05	FRS5	KAB2602515.1 protein FAR1-RELATED SEQUENCE 5 [Pyrus ussuriensis x Pyrus communis]	-	-	-	-	GO:0005575//cellular_component;GO:0005622//intracellular;GO:0005623//cell;GO:0005634//nucleus;GO:0043226//organelle;GO:0043227//membrane-bounded organelle;GO:0043229//intracellular organelle;GO:0043231//intracellular membrane-bounded organelle;GO:0044424//intracellular part;GO:0044464//cell part	GO:0003674//molecular_function;GO:0005488//binding;GO:0008270//zinc ion binding;GO:0043167//ion binding;GO:0043169//cation binding;GO:0046872//metal ion binding;GO:0046914//transition metal ion binding	GO:0006355//regulation of transcription, DNA-templated;GO:0008150//biological_process;GO:0009889//regulation of biosynthetic process;GO:0010468//regulation of gene expression;GO:0010556//regulation of macromolecule biosynthetic process;GO:0019219//regulation of nucleobase-containing compound metabolic process;GO:0019222//regulation of metabolic process;GO:0031323//regulation of cellular metabolic…	FAR1
Chr7.g33222	51	90	1	3	7.11	13.006	0.165	0.372	10.058	0.2685	-5.22728	3.16e-07	3.26e-05	--	KAB2595756.1 hypothetical protein D8674_031206 [Pyrus ussuriensis x Pyrus communis]	-	-	-	-	-	-	-	--
Chr17.g24942	17	27	139	135	0.718	1.187	6.116	5.271	0.9525	5.6935	2.57952	3.26e-07	3.35e-05	SAG101	XP_009348018.1 PREDICTED: senescence-associated carboxylesterase 101-like [Pyrus x bretschneideri]	-	-	-	-	-	GO:0016788//hydrolase activity, acting on ester bonds	GO:0006629//lipid metabolic process	--
Chr9.g45476	249	290	714	803	12.64	15.235	38.041	38.007	13.9375	38.024	1.44794	3.38e-07	3.47e-05	PFK7	XP_009344489.1 PREDICTED: ATP-dependent 6-phosphofructokinase 6-like [Pyrus x bretschneideri]	Metabolism;Metabolism;Metabolism;Metabolism;Metabolism;Genetic Information Processing;Metabolism;Metabolism;Metabolism	Global and overview maps;Global and overview maps;Global and overview maps;Global and overview maps;Carbohydrate metabolism;Folding, sorting and degradation;Carbohydrate metabolism;Carbohydrate metabolism;Carbohydrate metabolism	ko01100//Metabolic pathways;ko01110//Biosynthesis of secondary metabolites;ko01200//Carbon metabolism;ko01230//Biosynthesis of amino acids;ko00010//Glycolysis / Gluconeogenesis;ko03018//RNA degradation;ko00052//Galactose metabolism;ko00051//Fructose and mannose metabolism;ko00030//Pentose phosphate pathway	K00850;K00850;K00850;K00850;K00850;K00850;K00850;K00850;K00850	GO:0005575//cellular_component	GO:0001727//lipid kinase activity;GO:0003872//6-phosphofructokinase activity;GO:0003951//NAD+ kinase activity;GO:0016301//kinase activity;GO:0016773//phosphotransferase activity, alcohol group as acceptor;GO:0047334//diphosphate-fructose-6-phosphate 1-phosphotransferase activity	GO:0006096//glycolytic process;GO:0006741//NADP biosynthetic process;GO:0008150//biological_process	--
Chr6.g50785	71	80	4	7	4.454	5.19	0.263	0.409	4.822	0.336	-3.8431	3.44e-07	3.52e-05	--	XP_018502900.1 PREDICTED: uncharacterized protein LOC108867213 [Pyrus x bretschneideri]	-	-	-	-	-	GO:0003746//translation elongation factor activity	GO:0006414//translational elongation	--
Chr14.g50450	124	148	407	457	3.196	3.953	11.03	11.002	3.5745	11.016	1.62379	3.78e-07	3.85e-05	Snapc4	APY20264.1 MYB type transcriptional factor R4 [Pyrus betulifolia]	-	-	-	-	GO:0005575//cellular_component;GO:0005622//intracellular;GO:0005623//cell;GO:0005634//nucleus;GO:0043226//organelle;GO:0043227//membrane-bounded organelle;GO:0043229//intracellular organelle;GO:0043231//intracellular membrane-bounded organelle;GO:0044424//intracellular part;GO:0044464//cell part	GO:0000981//RNA polymerase II transcription factor activity, sequence-specific DNA binding;GO:0000988//transcription factor activity, protein binding;GO:0000989//transcription factor activity, transcription factor binding;GO:0001067//regulatory region nucleic acid binding;GO:0001076//transcription factor activity, RNA polymerase II transcription factor binding;GO:0001134//transcription factor act…	GO:0000226//microtubule cytoskeleton organization;GO:0000278//mitotic cell cycle;GO:0000280//nuclear division;GO:0006139//nucleobase-containing compound metabolic process;GO:0006351//transcription, DNA-templated;GO:0006355//regulation of transcription, DNA-templated;GO:0006357//regulation of transcription from RNA polymerase II promoter;GO:0006725//cellular aromatic compound metabolic process;GO:…	ARR-B
Chr12.g37189	440	468	85	145	13.964	15.361	2.831	4.285	14.6625	3.558	-2.04299	3.92e-07	3.98e-05	--	XP_028962954.1 uncharacterized protein LOC103451184 isoform X1 [Malus domestica]	-	-	-	-	-	GO:0003677//DNA binding;GO:0004803//transposase activity	GO:0006313//transposition, DNA-mediated	FAR1
MSTRG.10070	93	55	5	3	10.999	6.727	0.621	0.332	8.863	0.4765	-4.21725	3.93e-07	3.98e-05	--	hypothetical protein DVH24_032678 [Malus domestica]	-	-	-	-	-	-	-	--
MSTRG.33500	208	69	7	13	20.938	7.141	0.749	1.235	14.0395	0.992	-3.82301	4.02e-07	4.07e-05	--	transcription factor RAX1-like [Pyrus ussuriensis x Pyrus communis]	-	-	-	-	-	-	-	--
Chr15.g04312	58	69	1	2	1.193	1.478	0.023	0.041	1.3355	0.032	-5.38316	4.18e-07	4.21e-05	At4g27190	XP_009360666.1 PREDICTED: probable disease resistance protein At4g27220 isoform X3 [Pyrus x bretschneideri]	-	-	-	-	GO:0005737//cytoplasm	GO:0004813//alanine-tRNA ligase activity;GO:0005515//protein binding;GO:0005524//ATP binding;GO:0016887//ATPase activity;GO:0017111//nucleoside-triphosphatase activity;GO:0043531//ADP binding	GO:0006419//alanyl-tRNA aminoacylation;GO:0007059//chromosome segregation;GO:0009306//protein secretion;GO:0030261//chromosome condensation	--
Chr13.g23662	128	192	502	831	5.925	9.191	24.385	35.856	7.558	30.1205	1.99467	4.37e-07	4.39e-05	NRT2.5	KAB2609666.1 high affinity nitrate transporter 2.5 [Pyrus ussuriensis x Pyrus communis]	Metabolism	Energy metabolism	ko00910//Nitrogen metabolism	K02575	GO:0000325//plant-type vacuole;GO:0005575//cellular_component;GO:0005622//intracellular;GO:0005623//cell;GO:0005737//cytoplasm;GO:0005773//vacuole;GO:0005774//vacuolar membrane;GO:0005886//plasma membrane;GO:0005887//integral component of plasma membrane;GO:0009705//plant-type vacuole membrane;GO:0016020//membrane;GO:0016021//integral component of membrane;GO:0031090//organelle membrane;GO:003122…	GO:0003674//molecular_function;GO:0005215//transporter activity;GO:0008509//anion transmembrane transporter activity;GO:0015075//ion transmembrane transporter activity;GO:0015103//inorganic anion transmembrane transporter activity;GO:0015112//nitrate transmembrane transporter activity;GO:0015318//inorganic solute uptake transmembrane transporter activity;GO:0015514//nitrite efflux transmembrane t…	GO:0001101//response to acid chemical;GO:0006082//organic acid metabolic process;GO:0006807//nitrogen compound metabolic process;GO:0006810//transport;GO:0006811//ion transport;GO:0006820//anion transport;GO:0008150//biological_process;GO:0008152//metabolic process;GO:0009240//isopentenyl diphosphate biosynthetic process;GO:0009987//cellular process;GO:0010035//response to inorganic substance;GO:…	--
Chr5.g07711	160	332	45	35	4.206	9.016	1.247	0.864	6.611	1.0555	-2.64694	4.41e-07	4.42e-05	N	XP_018503512.1 PREDICTED: TMV resistance protein N-like isoform X1 [Pyrus x bretschneideri]	-	-	-	-	-	GO:0005515//protein binding;GO:0043531//ADP binding	GO:0007165//signal transduction	--
Chr15.g03247	40	79	0	0	2.743	5.575	0	0	4.159	0.001	-12.022	4.48e-07	4.48e-05	RPV1	KAB2618701.1 TMV resistance protein N-like [Pyrus ussuriensis x Pyrus communis]	-	-	-	-	-	GO:0005515//protein binding	GO:0007165//signal transduction	--
Chr16.g29639	98	114	16	14	6.505	7.825	1.115	0.866	7.165	0.9905	-2.85474	4.66e-07	4.65e-05	--	RXH70553.1 hypothetical protein DVH24_013299 [Malus domestica]	-	-	-	-	-	GO:0008967//phosphoglycolate phosphatase activity;GO:0016787//hydrolase activity;GO:0016791//phosphatase activity;GO:0016862//intramolecular oxidoreductase activity, interconverting keto- and enol-groups;GO:0018784//(S)-2-haloacid dehalogenase activity	GO:0006805//xenobiotic metabolic process;GO:0008152//metabolic process;GO:0009853//photorespiration;GO:0015671//oxygen transport;GO:0019509//L-methionine biosynthetic process from methylthioadenosine;GO:0043094//cellular metabolic compound salvage	--
Chr12.g36751	1229	894	326	380	39.778	29.924	11.073	11.465	34.851	11.269	-1.62884	4.78e-07	4.75e-05	At2g36630	XP_009340971.1 PREDICTED: uncharacterized protein LOC103933044 [Pyrus x bretschneideri]	-	-	-	-	GO:0016021//integral component of membrane	-	-	--
Chr16.g28736	4	2	66	62	0.143	0.076	2.678	2.235	0.1095	2.4565	4.4876	5e-07	4.96e-05	PRS5	XP_009376859.1 PREDICTED: ribose-phosphate pyrophosphokinase 1 [Pyrus x bretschneideri]	Metabolism;Metabolism;Metabolism;Metabolism;Metabolism;Metabolism	Global and overview maps;Global and overview maps;Global and overview maps;Global and overview maps;Nucleotide metabolism;Carbohydrate metabolism	ko01100//Metabolic pathways;ko01110//Biosynthesis of secondary metabolites;ko01200//Carbon metabolism;ko01230//Biosynthesis of amino acids;ko00230//Purine metabolism;ko00030//Pentose phosphate pathway	K00948;K00948;K00948;K00948;K00948;K00948	GO:0005737//cytoplasm	GO:0000287//magnesium ion binding;GO:0003999//adenine phosphoribosyltransferase activity;GO:0004044//amidophosphoribosyltransferase activity;GO:0004422//hypoxanthine phosphoribosyltransferase activity;GO:0004588//orotate phosphoribosyltransferase activity;GO:0004749//ribose phosphate diphosphokinase activity;GO:0004845//uracil phosphoribosyltransferase activity	GO:0006166//purine ribonucleoside salvage;GO:0008655//pyrimidine-containing compound salvage;GO:0009116//nucleoside metabolic process;GO:0009152//purine ribonucleotide biosynthetic process;GO:0009165//nucleotide biosynthetic process;GO:0009220//pyrimidine ribonucleotide biosynthetic process	--
Chr5.g07127	0	0	46	64	0	0	7.079	8.762	0.001	7.9205	12.9514	5.04e-07	4.98e-05	AGD5	XP_018507799.1 PREDICTED: uncharacterized protein LOC108868675 [Pyrus x bretschneideri]	Cellular Processes	Transport and catabolism	ko04144//Endocytosis	K12486	-	GO:0005096//GTPase activator activity	-	--
Chr5.g08938	0	2	55	95	0	0.112	3.145	4.816	0.056	3.9805	6.15138	5.19e-07	5.12e-05	RGLG4	KAB2635750.1 E3 ubiquitin-protein ligase RGLG2-like [Pyrus ussuriensis x Pyrus communis]	-	-	-	-	GO:0000145//exocyst	-	GO:0006887//exocytosis	--
Chr5.g08811	244	213	54	63	5.056	4.572	1.172	1.218	4.814	1.195	-2.01023	5.81e-07	5.71e-05	ARI1	KAB2635722.1 E3 ubiquitin-protein ligase ARI1 [Pyrus ussuriensis x Pyrus communis]	-	-	-	-	-	-	-	--
Chr10.g15248	65	29	382	219	1.668	0.769	10.286	5.238	1.2185	7.762	2.67132	5.89e-07	5.77e-05	MIK1	KAB2634471.1 leucine-rich repeat receptor-like protein kinase PXL2 [Pyrus ussuriensis x Pyrus communis]	-	-	-	-	-	GO:0004672//protein kinase activity;GO:0005515//protein binding;GO:0005524//ATP binding	GO:0006468//protein phosphorylation	--
Chr7.g33960	52	76	3	1	2.372	3.586	0.144	0.043	2.979	0.0935	-4.99372	5.9e-07	5.77e-05	CYP714C2	XP_009375377.1 PREDICTED: cytochrome P450 714C2-like [Pyrus x bretschneideri]	-	-	-	-	GO:0005887//integral component of plasma membrane	GO:0005506//iron ion binding;GO:0016705//oxidoreductase activity, acting on paired donors, with incorporation or reduction of molecular oxygen;GO:0020037//heme binding	GO:0055114//oxidation-reduction process	--
Scaffold12.g41028	8	10	62	168	0.497	0.643	4.045	9.736	0.57	6.8905	3.59557	6.25e-07	6.1e-05	DAP	KAB2600682.1 LL-diaminopimelate aminotransferase [Pyrus ussuriensis x Pyrus communis]	Metabolism;Metabolism;Metabolism;Metabolism	Global and overview maps;Global and overview maps;Global and overview maps;Amino acid metabolism	ko01100//Metabolic pathways;ko01110//Biosynthesis of secondary metabolites;ko01230//Biosynthesis of amino acids;ko00300//Lysine biosynthesis	K10206;K10206;K10206;K10206	GO:0005737//cytoplasm	GO:0003824//catalytic activity;GO:0004400//histidinol-phosphate transaminase activity;GO:0004838//L-tyrosine:2-oxoglutarate aminotransferase activity;GO:0009016//succinyldiaminopimelate transaminase activity;GO:0016846//carbon-sulfur lyase activity;GO:0030170//pyridoxal phosphate binding;GO:0047688//aspartate 4-decarboxylase activity;GO:0048472//threonine-phosphate decarboxylase activity	GO:0000105//histidine biosynthetic process;GO:0006531//aspartate metabolic process;GO:0006559//L-phenylalanine catabolic process;GO:0006572//tyrosine catabolic process;GO:0009058//biosynthetic process;GO:0009236//cobalamin biosynthetic process;GO:0019877//diaminopimelate biosynthetic process;GO:0042398//cellular modified amino acid biosynthetic process	--
Chr6.g52345	634	686	212	256	32.555	36.456	11.427	12.257	34.5055	11.842	-1.54291	6.28e-07	6.11e-05	guaA	XP_009346745.1 PREDICTED: uncharacterized protein LOC103938468 [Pyrus x bretschneideri]	Metabolism;Metabolism	Global and overview maps;Nucleotide metabolism	ko01100//Metabolic pathways;ko00230//Purine metabolism	K01951;K01951	GO:0005737//cytoplasm;GO:0005951//carbamoyl-phosphate synthase complex	GO:0000107//imidazoleglycerol-phosphate synthase activity;GO:0003824//catalytic activity;GO:0003883//CTP synthase activity;GO:0003922//GMP synthase (glutamine-hydrolyzing) activity;GO:0004049//anthranilate synthase activity;GO:0004066//asparagine synthase (glutamine-hydrolyzing) activity;GO:0004088//carbamoyl-phosphate synthase (glutamine-hydrolyzing) activity;GO:0004808//tRNA (5-methylaminomethy…	GO:0000105//histidine biosynthetic process;GO:0000162//tryptophan biosynthetic process;GO:0006164//purine nucleotide biosynthetic process;GO:0006177//GMP biosynthetic process;GO:0006396//RNA processing;GO:0006400//tRNA modification;GO:0006529//asparagine biosynthetic process;GO:0008616//queuosine biosynthetic process;GO:0009152//purine ribonucleotide biosynthetic process;GO:0009220//pyrimidine ri…	--
Chr3.g19705	18	26	120	143	0.525	0.798	3.7	3.903	0.6615	3.8015	2.52276	6.47e-07	6.28e-05	U2AF35A	XP_009349331.2 PREDICTED: uncharacterized protein LOC103940872 [Pyrus x bretschneideri]	Genetic Information Processing	Transcription	ko03040//Spliceosome	K12836	-	GO:0003676//nucleic acid binding;GO:0046872//metal ion binding	GO:0008380//RNA splicing	C3H
Chr5.g09421	11	11	71	151	1.994	2.117	13.751	25.912	2.0555	19.8315	3.27023	6.51e-07	6.3e-05	PRAF1	KAB2635226.1 hypothetical protein D8674_025760 [Pyrus ussuriensis x Pyrus communis]	-	-	-	-	GO:0005938//cell cortex	GO:0005515//protein binding;GO:0005543//phospholipid binding;GO:0046872//metal ion binding	GO:0032065//cortical protein anchoring	--
Chr6.g50852	94	135	17	16	3.806	5.64	0.721	0.604	4.723	0.6625	-2.83371	6.61e-07	6.38e-05	21D7	XP_009355646.1 PREDICTED: probable 26S proteasome non-ATPase regulatory subunit 3 [Pyrus x bretschneideri]	Genetic Information Processing	Folding, sorting and degradation	ko03050//Proteasome	K03033	GO:0000502//proteasome complex;GO:0005575//cellular_component;GO:0005576//extracellular region;GO:0005622//intracellular;GO:0005623//cell;GO:0005634//nucleus;GO:0005654//nucleoplasm;GO:0005737//cytoplasm;GO:0005829//cytosol;GO:0005838//proteasome regulatory particle;GO:0008541//proteasome regulatory particle, lid subcomplex;GO:0012505//endomembrane system;GO:0022624//proteasome accessory complex;…	GO:0003674//molecular_function;GO:0005488//binding;GO:0005515//protein binding;GO:0008270//zinc ion binding;GO:0030234//enzyme regulator activity;GO:0043167//ion binding;GO:0043169//cation binding;GO:0046872//metal ion binding;GO:0046914//transition metal ion binding;GO:0098772//molecular function regulator	GO:0001775//cell activation;GO:0002252//immune effector process;GO:0002263//cell activation involved in immune response;GO:0002274//myeloid leukocyte activation;GO:0002275//myeloid cell activation involved in immune response;GO:0002283//neutrophil activation involved in immune response;GO:0002366//leukocyte activation involved in immune response;GO:0002376//immune system process;GO:0002443//leuko…	--
MSTRG.27627	44	62	0	0	2.497	3.764	0	0	3.1305	0.001	-11.6122	6.62e-07	6.38e-05	ADH1	alcohol dehydrogenase 3-like isoform X2 [Malus domestica]	-	-	-	-	-	GO:0003824//catalytic activity;GO:0043169//cation binding	GO:0044710//single-organism metabolic process	--
Chr8.g53843	0	0	48	56	0	0	3.427	3.546	0.001	3.4865	11.7676	6.71e-07	6.44e-05	PAF1	XP_009365533.1 PREDICTED: proteasome subunit alpha type-1-A-like [Pyrus x bretschneideri]	Genetic Information Processing	Folding, sorting and degradation	ko03050//Proteasome	K02725	GO:0000502//proteasome complex;GO:0005839//proteasome core complex;GO:0019773//proteasome core complex, alpha-subunit complex	GO:0004175//endopeptidase activity;GO:0004298//threonine-type endopeptidase activity	GO:0006511//ubiquitin-dependent protein catabolic process;GO:0010498//proteasomal protein catabolic process;GO:0051603//proteolysis involved in cellular protein catabolic process	--
Chr5.g09388	5	16	86	165	0.109	0.384	2.145	3.668	0.2465	2.9065	3.55962	6.77e-07	6.48e-05	N	XP_009368494.2 PREDICTED: TMV resistance protein N-like, partial [Pyrus x bretschneideri]	-	-	-	-	GO:0000275//mitochondrial proton-transporting ATP synthase complex, catalytic core F(1);GO:0045261//proton-transporting ATP synthase complex, catalytic core F(1);GO:0045262//plasma membrane proton-transporting ATP synthase complex, catalytic core F(1)	GO:0005515//protein binding;GO:0005524//ATP binding;GO:0016887//ATPase activity;GO:0043531//ADP binding;GO:0046933//proton-transporting ATP synthase activity, rotational mechanism	GO:0007165//signal transduction;GO:0015986//ATP synthesis coupled proton transport	--
Chr13.g22737	542	523	1251	1689	15.185	15.152	36.762	44.073	15.1685	40.4175	1.4139	6.92e-07	6.61e-05	CHR12	TQD97569.1 hypothetical protein C1H46_016829 [Malus baccata]	-	-	-	-	GO:0070823//HDA1 complex	GO:0005524//ATP binding;GO:0042393//histone binding;GO:0070615//nucleosome-dependent ATPase activity	GO:0016575//histone deacetylation	--
Chr14.g50509	357	530	0	5	23.078	35.486	0	0.308	29.282	0.154	-7.57094	6.99e-07	6.66e-05	MKK9	XP_018503785.1 PREDICTED: mitogen-activated protein kinase kinase 9-like isoform X1 [Pyrus x bretschneideri]	Environmental Information Processing	Signal transduction	ko04016//MAPK signaling pathway - plant	K20604	-	GO:0003674//molecular_function;GO:0004672//protein kinase activity;GO:0005524//ATP binding	GO:0006468//protein phosphorylation;GO:0009306//protein secretion	--
Chr1.g57840	0	0	46	57	0	0	1.397	1.541	0.001	1.469	10.5206	7.4e-07	7.03e-05	GIP	KAE8728767.1 hypothetical protein F3Y22_tig00004072pilonHSYRG00118 [Hibiscus syriacus]	-	-	-	-	-	-	GO:0015074//DNA integration	--
MSTRG.36005	0	0	67	40	0	0	3.912	2.059	0.001	2.9855	11.5438	7.44e-07	7.05e-05	--	hypothetical protein C1H46_003972 [Malus baccata]	-	-	-	-	-	-	-	--
Chr2.g44200	3	0	54	81	0.149	0	3.328	4.395	0.0745	3.8615	5.69578	7.65e-07	7.23e-05	--	KAB2601462.1 hypothetical protein D8674_002467 [Pyrus ussuriensis x Pyrus communis]	-	-	-	-	-	GO:0003677//DNA binding;GO:0043565//sequence-specific DNA binding	GO:0006260//DNA replication;GO:0006355//regulation of transcription, DNA-templated;GO:0019069//viral capsid assembly	--
Chr13.g23064	124	87	10	16	8.446	6.096	0.715	1.028	7.271	0.8715	-3.06058	7.69e-07	7.24e-05	RAP2-3	KAB2599343.1 ethylene-responsive transcription factor RAP2-3 [Pyrus ussuriensis x Pyrus communis]	-	-	-	-	GO:0005575//cellular_component;GO:0005622//intracellular;GO:0005623//cell;GO:0005634//nucleus;GO:0005737//cytoplasm;GO:0005886//plasma membrane;GO:0016020//membrane;GO:0043226//organelle;GO:0043227//membrane-bounded organelle;GO:0043229//intracellular organelle;GO:0043231//intracellular membrane-bounded organelle;GO:0044424//intracellular part;GO:0044464//cell part;GO:0071944//cell periphery	GO:0003674//molecular_function;GO:0003676//nucleic acid binding;GO:0003677//DNA binding;GO:0003700//transcription factor activity, sequence-specific DNA binding;GO:0005488//binding;GO:0043565//sequence-specific DNA binding;GO:0097159//organic cyclic compound binding;GO:1901363//heterocyclic compound binding	GO:0000160//phosphorelay signal transduction system;GO:0001101//response to acid chemical;GO:0006139//nucleobase-containing compound metabolic process;GO:0006351//transcription, DNA-templated;GO:0006355//regulation of transcription, DNA-templated;GO:0006725//cellular aromatic compound metabolic process;GO:0006807//nitrogen compound metabolic process;GO:0006950//response to stress;GO:0007154//cell…	AP2-EREBP
Chr17.g25874	217	202	547	619	9.24	8.895	24.444	24.571	9.0675	24.5075	1.43445	7.7e-07	7.24e-05	UGT85A24	XP_009377935.1 PREDICTED: 7-deoxyloganetin glucosyltransferase-like [Pyrus x bretschneideri]	-	-	-	-	-	GO:0008194//UDP-glycosyltransferase activity	-	--
MSTRG.2428	59	44	0	0	9.212	7.104	0	0	8.158	0.001	-12.994	7.79e-07	7.3e-05	SERGT1	peptidyl serine alpha-galactosyltransferase [Rosa chinensis]	Metabolism	Glycan biosynthesis and metabolism	ko00514//Other types of O-glycan biosynthesis	K20781	-	-	GO:0009743//response to carbohydrate	--
Chr5.g06856	4	14	92	114	0.15	0.544	3.624	3.989	0.347	3.8065	3.45546	7.8e-07	7.3e-05	--	XP_009361841.2 PREDICTED: uncharacterized protein LOC103952033 [Pyrus x bretschneideri]	-	-	-	-	-	GO:0005515//protein binding	-	--
Chr6.g52061	35	26	216	132	3.133	2.387	20.353	11.024	2.76	15.6885	2.50697	8.23e-07	7.64e-05	SALR	XP_009358608.1 PREDICTED: salutaridine reductase-like isoform X1 [Pyrus x bretschneideri]	Metabolism;Metabolism	Global and overview maps;Metabolism of terpenoids and polyketides	ko01110//Biosynthesis of secondary metabolites;ko00902//Monoterpenoid biosynthesis	K15095;K15095	-	GO:0003824//catalytic activity;GO:0004316//3-oxoacyl-[acyl-carrier-protein] reductase (NADPH) activity;GO:0004757//sepiapterin reductase activity;GO:0008667//2,3-dihydro-2,3-dihydroxybenzoate dehydrogenase activity;GO:0008678//2-deoxy-D-gluconate 3-dehydrogenase activity;GO:0016491//oxidoreductase activity;GO:0016630//protochlorophyllide reductase activity;GO:0050662//coenzyme binding;GO:0051287/…	GO:0000272//polysaccharide catabolic process;GO:0006633//fatty acid biosynthetic process;GO:0006729//tetrahydrobiopterin biosynthetic process;GO:0015995//chlorophyll biosynthetic process;GO:0055114//oxidation-reduction process	--
MSTRG.30371	0	0	41	63	0	0	3.624	4.943	0.001	4.2835	12.0646	8.23e-07	7.64e-05	--	protein ALP1-like isoform X1 [Malus domestica]	-	-	-	-	-	-	-	--
MSTRG.20282	41	63	0	0	2.889	4.591	0	0	3.74	0.001	-11.8688	8.23e-07	7.64e-05	RE1	Seven transmembrane MLO family protein [Prunus dulcis]	-	-	-	-	-	-	-	--
Chr11.g09866	65	89	4	8	2.734	3.883	0.177	0.315	3.3085	0.246	-3.74945	8.32e-07	7.68e-05	--	KAB2607431.1 receptor-like protein 2 [Pyrus ussuriensis x Pyrus communis]	-	-	-	-	-	GO:0005515//protein binding	-	--
Chr11.g12449	0	0	46	55	0	0	1.962	2.065	0.001	2.0135	10.9755	8.35e-07	7.68e-05	At1g50920	KAB2605898.1 nucleolar GTP-binding protein 1-like [Pyrus ussuriensis x Pyrus communis]	Genetic Information Processing	Translation	ko03008//Ribosome biogenesis in eukaryotes	K06943	GO:0005737//cytoplasm	GO:0003924//GTPase activity;GO:0005525//GTP binding;GO:0015639//ferrous iron uptake transmembrane transporter activity;GO:0016772//transferase activity, transferring phosphorus-containing groups;GO:0019843//rRNA binding;GO:0043022//ribosome binding;GO:0051539//4 iron, 4 sulfur cluster binding	GO:0006400//tRNA modification;GO:0008150//biological_process;GO:0015684//ferrous iron transport;GO:0015809//arginine transport;GO:0015819//lysine transport;GO:0015822//ornithine transport;GO:0042254//ribosome biogenesis;GO:0051186//cofactor metabolic process	--
Chr8.g55328	61	79	2	6	7.488	10.008	0.257	0.686	8.748	0.4715	-4.21362	8.36e-07	7.68e-05	--	TQE11017.1 hypothetical protein C1H46_003432 [Malus baccata]	-	-	-	-	-	-	-	--
Chr7.g33165	6	17	114	104	0.256	0.749	5.097	4.13	0.5025	4.6135	3.19867	8.36e-07	7.68e-05	--	XP_009340164.1 PREDICTED: LRR receptor-like serine/threonine-protein kinase GSO2 [Pyrus x bretschneideri]	-	-	-	-	-	GO:0005515//protein binding	-	--
MSTRG.22916	12	9	69	149	0.933	0.723	5.319	10.162	0.828	7.7405	3.22472	8.37e-07	7.68e-05	--	hypothetical protein D8674_008953 [Pyrus ussuriensis x Pyrus communis]	-	-	-	-	-	-	-	--
Chr2.g44204	70	38	273	236	1.282	0.716	5.254	4.035	0.999	4.6445	2.21697	8.68e-07	7.94e-05	TKPR1	XP_028952399.1 cinnamoyl-CoA reductase 1-like [Malus domestica]	-	-	-	-	-	GO:0003824//catalytic activity;GO:0003854//3-beta-hydroxy-delta5-steroid dehydrogenase activity;GO:0003978//UDP-glucose 4-epimerase activity;GO:0016616//oxidoreductase activity, acting on the CH-OH group of donors, NAD or NADP as acceptor;GO:0016757//transferase activity, transferring glycosyl groups	GO:0005975//carbohydrate metabolic process;GO:0006012//galactose metabolic process;GO:0006694//steroid biosynthetic process;GO:0055114//oxidation-reduction process	--
MSTRG.8183	37	70	0	0	3.318	8.343	0	0	5.8305	0.001	-12.5094	8.73e-07	7.96e-05	--	S ribonuclease [Pyrus ussuriensis x Pyrus communis]	-	-	-	-	-	-	-	--
Chr11.g10255	134	180	658	452	3.88	5.383	19.974	12.174	4.6315	16.074	1.79518	8.99e-07	8.18e-05	RGA1	KAB2607147.1 disease resistance protein RGA3 [Pyrus ussuriensis x Pyrus communis]	-	-	-	-	-	GO:0003924//GTPase activity;GO:0005047//signal recognition particle binding;GO:0005515//protein binding;GO:0043531//ADP binding	GO:0009306//protein secretion	--
MSTRG.1377	0	3	60	68	0	0.201	4.072	4.131	0.1005	4.1015	5.35088	9.11e-07	8.27e-05	--	protein ALP1-like isoform X1 [Malus domestica]	-	-	-	-	-	-	-	--
Chr11.g11314	55	139	441	603	0.624	1.631	5.252	6.378	1.1275	5.815	2.36665	9.71e-07	8.79e-05	POL2A	XP_028944473.1 LOW QUALITY PROTEIN: DNA polymerase epsilon catalytic subunit A-like [Malus domestica]	Genetic Information Processing;Genetic Information Processing;Genetic Information Processing	Replication and repair;Replication and repair;Replication and repair	ko03420//Nucleotide excision repair;ko03030//DNA replication;ko03410//Base excision repair	K02324;K02324;K02324	GO:0005634//nucleus	GO:0000166//nucleotide binding;GO:0003677//DNA binding;GO:0003887//DNA-directed DNA polymerase activity;GO:0008270//zinc ion binding	GO:0006260//DNA replication	--
MSTRG.35738	0	0	42	57	0	0	5.564	6.708	0.001	6.136	12.5831	1.04e-06	9.39e-05	RAB11D	ras-related protein Rab11D [Pyrus ussuriensis x Pyrus communis]	Cellular Processes	Transport and catabolism	ko04144//Endocytosis	K07904	GO:0031090//organelle membrane;GO:0031984//organelle subcompartment;GO:0043231//intracellular membrane-bounded organelle	GO:0017111//nucleoside-triphosphatase activity;GO:0032550//purine ribonucleoside binding	GO:0006972//hyperosmotic response;GO:0009648//photoperiodism;GO:0009725//response to hormone;GO:0015031//protein transport;GO:0035556//intracellular signal transduction	--
Chr2.g41627	1248	729	253	305	25.675	15.51	5.462	5.849	20.5925	5.6555	-1.86439	1.05e-06	9.44e-05	MIK1	KAB2619806.1 receptor-like protein kinase HSL1 [Pyrus ussuriensis x Pyrus communis]	-	-	-	-	-	GO:0004672//protein kinase activity;GO:0005515//protein binding;GO:0005524//ATP binding	GO:0006468//protein phosphorylation	--
Chr10.g15393	27	41	143	250	1.994	3.132	11.086	17.215	2.563	14.1505	2.46495	1.06e-06	9.49e-05	--	-	-	-	-	-	-	-	-	--
Chr15.g00149	204	118	26	29	16.846	10.084	2.229	2.227	13.465	2.228	-2.59539	1.1e-06	9.89e-05	At4g06676	KAB2621205.1 EI24-like protein [Pyrus ussuriensis x Pyrus communis]	-	-	-	-	-	-	-	--
Chr12.g35923	633	514	1798	1376	30.019	25.234	89.552	60.872	27.6265	75.212	1.44491	1.12e-06	0.000100322	UGT75C1	XP_009337747.1 PREDICTED: crocetin glucosyltransferase, chloroplastic-like [Pyrus x bretschneideri]	-	-	-	-	-	GO:0008194//UDP-glycosyltransferase activity;GO:0016758//transferase activity, transferring hexosyl groups	-	--
Chr15.g04005	243	253	36	69	13.556	14.6	2.138	3.605	14.078	2.8715	-2.29357	1.16e-06	0.000103278	WRKY51	KAB2619221.1 TMV resistance protein N-like [Pyrus ussuriensis x Pyrus communis]	-	-	-	-	-	GO:0003700//transcription factor activity, sequence-specific DNA binding;GO:0003725//double-stranded RNA binding;GO:0005515//protein binding;GO:0043565//sequence-specific DNA binding	GO:0006355//regulation of transcription, DNA-templated;GO:0007165//signal transduction	WRKY
Chr9.g44469	1382	1284	3052	2979	78.492	75.465	181.972	157.777	76.9785	169.875	1.14194	1.16e-06	0.000103278	GLN1	XP_008358170.2 glutamine synthetase cytosolic isozyme [Malus domestica]	Metabolism;Metabolism;Metabolism;Metabolism;Metabolism;Metabolism	Global and overview maps;Global and overview maps;Carbohydrate metabolism;Amino acid metabolism;Energy metabolism;Amino acid metabolism	ko01100//Metabolic pathways;ko01230//Biosynthesis of amino acids;ko00630//Glyoxylate and dicarboxylate metabolism;ko00250//Alanine, aspartate and glutamate metabolism;ko00910//Nitrogen metabolism;ko00220//Arginine biosynthesis	K01915;K01915;K01915;K01915;K01915;K01915	-	GO:0004356//glutamate-ammonia ligase activity	GO:0006542//glutamine biosynthetic process;GO:0006807//nitrogen compound metabolic process	--
Chr4.g38653	133	126	22	27	8.537	8.383	1.497	1.62	8.46	1.5585	-2.4405	1.17e-06	0.000103701	--	KAB2622799.1 hypothetical protein D8674_024981 [Pyrus ussuriensis x Pyrus communis]	-	-	-	-	-	-	-	--
Chr5.g06035	708	708	184	274	53.253	55.072	14.53	19.212	54.1625	16.871	-1.68275	1.25e-06	0.000110737	TSJT1	XP_009337017.1 PREDICTED: stem-specific protein TSJT1-like [Pyrus x bretschneideri]	-	-	-	-	-	GO:0004066//asparagine synthase (glutamine-hydrolyzing) activity	GO:0006529//asparagine biosynthetic process	--
Chr6.g53465	909	925	2099	3211	60.223	63.39	145.965	198.389	61.8065	172.177	1.47806	1.26e-06	0.000111647	CCR1	XP_009372636.1 PREDICTED: cinnamoyl-CoA reductase 2-like [Pyrus x bretschneideri]	-	-	-	-	-	GO:0003824//catalytic activity;GO:0003854//3-beta-hydroxy-delta5-steroid dehydrogenase activity;GO:0003978//UDP-glucose 4-epimerase activity;GO:0004043//L-aminoadipate-semialdehyde dehydrogenase activity;GO:0008446//GDP-mannose 4,6-dehydratase activity;GO:0008460//dTDP-glucose 4,6-dehydratase activity;GO:0008667//2,3-dihydro-2,3-dihydroxybenzoate dehydrogenase activity;GO:0016616//oxidoreductase …	GO:0000271//polysaccharide biosynthetic process;GO:0005975//carbohydrate metabolic process;GO:0006012//galactose metabolic process;GO:0006694//steroid biosynthetic process;GO:0009243//O antigen biosynthetic process;GO:0019305//dTDP-rhamnose biosynthetic process;GO:0019878//lysine biosynthetic process via aminoadipic acid;GO:0055114//oxidation-reduction process	--
Chr5.g06720	720	823	247	310	98.76	116.744	35.556	39.639	107.752	37.5975	-1.51901	1.33e-06	0.000117494	--	XP_009363271.1 PREDICTED: uncharacterized protein LOC103953260 [Pyrus x bretschneideri]	-	-	-	-	-	-	GO:0030436//asexual sporulation	--
Chr15.g00292	0	0	37	61	0	0	2.285	3.366	0.001	2.8255	11.4643	1.34e-06	0.000117611	BAK1	XP_028949841.1 BRASSINOSTEROID INSENSITIVE 1-associated receptor kinase 1-like isoform X3 [Malus domestica]	Environmental Information Processing;Environmental Information Processing;Organismal Systems	Signal transduction;Signal transduction;Environmental adaptation	ko04016//MAPK signaling pathway - plant;ko04075//Plant hormone signal transduction;ko04626//Plant-pathogen interaction	K13416;K13416;K13416	-	GO:0004672//protein kinase activity;GO:0005524//ATP binding	GO:0006468//protein phosphorylation	--
MSTRG.10879	59	85	4	7	4.378	6.523	0.311	0.484	5.4505	0.3975	-3.77736	1.34e-06	0.000117611	PCMP-E28	PREDICTED: pentatricopeptide repeat-containing protein At2g22410, mitochondrial [Pyrus x bretschneideri]	-	-	-	-	GO:0043231//intracellular membrane-bounded organelle	-	-	--
MSTRG.5772	0	0	51	43	0	0	3.997	2.993	0.001	3.495	11.7711	1.38e-06	0.000120924	--	hypothetical protein D8674_025392 [Pyrus ussuriensis x Pyrus communis]	-	-	-	-	-	-	-	--
Chr3.g20075	1289	1919	454	588	176.221	271.311	65.137	74.936	223.766	70.0365	-1.67581	1.41e-06	0.000122718	pKIWI504	XP_009341417.1 PREDICTED: metallothionein-like protein type 2 [Pyrus x bretschneideri]	-	-	-	-	-	GO:0008270//zinc ion binding;GO:0046872//metal ion binding	-	--
MSTRG.17948	38	58	0	0	3.556	5.613	0	0	4.5845	0.001	-12.1625	1.43e-06	0.000124209	RAB11D	ras-related protein Rab11D [Pyrus ussuriensis x Pyrus communis]	Cellular Processes	Transport and catabolism	ko04144//Endocytosis	K07904	GO:0031090//organelle membrane;GO:0031984//organelle subcompartment;GO:0043231//intracellular membrane-bounded organelle	GO:0017111//nucleoside-triphosphatase activity;GO:0032550//purine ribonucleoside binding	GO:0006972//hyperosmotic response;GO:0009648//photoperiodism;GO:0009725//response to hormone;GO:0015031//protein transport;GO:0035556//intracellular signal transduction	--
Chr14.g48428	384	455	126	149	14.834	18.177	5.124	5.357	16.5055	5.2405	-1.65517	1.44e-06	0.000125438	Ighmbp2	XP_009340156.1 PREDICTED: DNA-binding protein SMUBP-2-like [Pyrus x bretschneideri]	-	-	-	-	GO:0009338//exodeoxyribonuclease V complex;GO:0009379//Holliday junction helicase complex	GO:0003676//nucleic acid binding;GO:0003677//DNA binding;GO:0003678//DNA helicase activity;GO:0003924//GTPase activity;GO:0004252//serine-type endopeptidase activity;GO:0004386//helicase activity;GO:0005047//signal recognition particle binding;GO:0005524//ATP binding;GO:0005525//GTP binding;GO:0008026//ATP-dependent helicase activity;GO:0008854//exodeoxyribonuclease V activity;GO:0009378//four-wa…	GO:0000723//telomere maintenance;GO:0006139//nucleobase-containing compound metabolic process;GO:0006281//DNA repair;GO:0006310//DNA recombination;GO:0006508//proteolysis;GO:0006614//SRP-dependent cotranslational protein targeting to membrane;GO:0009306//protein secretion;GO:0030436//asexual sporulation	--
Chr14.g50182	2	2	48	65	0.176	0.18	4.421	5.317	0.178	4.869	4.77368	1.49e-06	0.000129552	--	XP_018498825.1 PREDICTED: LOW QUALITY PROTEIN: DNAJ protein JJJ1 homolog [Pyrus x bretschneideri]	-	-	-	-	-	-	-	--
Chr10.g16005	0	0	51	42	0	0	2.431	1.785	0.001	2.108	11.0417	1.51e-06	0.000130183	SCPL18	XP_009375674.1 PREDICTED: serine carboxypeptidase-like 7 [Pyrus x bretschneideri]	-	-	-	-	-	GO:0004185//serine-type carboxypeptidase activity;GO:0008236//serine-type peptidase activity	GO:0006508//proteolysis	--
Chr1.g58006	76	110	1	0	3.217	4.836	0.025	0	4.0265	0.0125	-8.33145	1.53e-06	0.000132409	EIX1	KAB2597710.1 LRR receptor-like serine/threonine-protein kinase GSO1 [Pyrus ussuriensis x Pyrus communis]	-	-	-	-	-	GO:0005515//protein binding;GO:0031419//cobalamin binding	GO:0015889//cobalamin transport	--
Contig23.g58970	850	940	233	353	36.193	41.391	10.393	14.024	38.792	12.2085	-1.66787	1.54e-06	0.000132925	Os06g0170500	KAB2596025.1 zinc finger CCCH domain-containing protein 40-like [Pyrus ussuriensis x Pyrus communis]	Genetic Information Processing	Transcription	ko03040//Spliceosome	K12872	-	GO:0003676//nucleic acid binding;GO:0003723//RNA binding;GO:0046872//metal ion binding	GO:0008380//RNA splicing	--
Chr1.g56837	102	132	19	6	3.222	4.336	0.639	0.168	3.779	0.4035	-3.22736	1.56e-06	0.00013397	RPM1	XP_009374540.1 PREDICTED: disease resistance protein RPM1-like isoform X1 [Pyrus x bretschneideri]	Organismal Systems	Environmental adaptation	ko04626//Plant-pathogen interaction	K13457	-	GO:0005515//protein binding;GO:0043531//ADP binding	-	--
Chr4.g40726	61	68	207	332	3.972	4.579	14.146	20.153	4.2755	17.1495	2.004	1.62e-06	0.000138623	--	RXI02032.1 hypothetical protein DVH24_015381 [Malus domestica]	-	-	-	-	GO:0005737//cytoplasm	GO:0015036//disulfide oxidoreductase activity	GO:0055114//oxidation-reduction process	--
Chr5.g07965	95	84	0	1	8.457	7.776	0	0.09	8.1165	0.045	-7.49479	1.66e-06	0.000141633	BZIP23	RXH97655.1 hypothetical protein DVH24_009980 [Malus domestica]	-	-	-	-	-	GO:0003700//transcription factor activity, sequence-specific DNA binding	GO:0006355//regulation of transcription, DNA-templated	bZIP
Chr7.g31939	297	432	99	109	5.609	8.445	1.974	1.93	7.027	1.952	-1.84796	1.67e-06	0.000142763	RE1	KAB2626075.1 hypothetical protein D8674_017735 [Pyrus ussuriensis x Pyrus communis]	-	-	-	-	-	-	GO:0015074//DNA integration	--
Chr5.g09378	6	8	58	102	0.17	0.261	1.864	2.9	0.2155	2.382	3.46641	1.69e-06	0.000143571	N	XP_009368494.2 PREDICTED: TMV resistance protein N-like, partial [Pyrus x bretschneideri]	-	-	-	-	GO:0000275//mitochondrial proton-transporting ATP synthase complex, catalytic core F(1);GO:0045261//proton-transporting ATP synthase complex, catalytic core F(1);GO:0045262//plasma membrane proton-transporting ATP synthase complex, catalytic core F(1)	GO:0005515//protein binding;GO:0005524//ATP binding;GO:0016887//ATPase activity;GO:0043531//ADP binding;GO:0046933//proton-transporting ATP synthase activity, rotational mechanism	GO:0007165//signal transduction;GO:0015986//ATP synthesis coupled proton transport	--
Chr12.g36375	813	695	303	243	18.535	16.375	7.241	5.154	17.455	6.1975	-1.49388	1.73e-06	0.000146452	NLP8	TQD83470.1 hypothetical protein C1H46_030976 [Malus baccata]	-	-	-	-	-	GO:0005515//protein binding	-	RWP-RK
Chr14.g48695	3989	410	18	4	256.137	27.193	1.199	0.213	141.665	0.706	-7.6486	1.75e-06	0.000148377	MK0970	XP_008392403.2 haloacid dehalogenase-like hydrolase domain-containing protein 3 [Malus domestica]	-	-	-	-	-	GO:0008801//beta-phosphoglucomutase activity;GO:0008967//phosphoglycolate phosphatase activity;GO:0016787//hydrolase activity;GO:0016827//hydrolase activity, acting on acid carbon-phosphorus bonds;GO:0018784//(S)-2-haloacid dehalogenase activity	GO:0006805//xenobiotic metabolic process;GO:0008152//metabolic process;GO:0009636//response to toxic substance;GO:0009853//photorespiration;GO:0015671//oxygen transport;GO:0019635//2-aminoethylphosphonate catabolic process;GO:0019636//phosphonoacetate metabolic process;GO:0019700//organic phosphonate catabolic process;GO:0043094//cellular metabolic compound salvage;GO:0046352//disaccharide catabo…	--
Chr17.g24907	47	66	2	1	0.974	1.425	0.043	0.019	1.1995	0.031	-5.27402	1.81e-06	0.000152654	RE2	BBH03633.1 Seven transmembrane MLO family protein [Prunus dulcis]	-	-	-	-	-	-	GO:0015074//DNA integration	--
MSTRG.9043	44	46	0	0	4.112	3.823	0	0	3.9675	0.001	-11.954	1.81e-06	0.000152905	--	hypothetical protein D8674_010468 [Pyrus ussuriensis x Pyrus communis]	-	-	-	-	-	-	-	--
Chr10.g14919	43	47	0	0	3.662	4.182	0	0	3.922	0.001	-11.9374	1.83e-06	0.000153657	At1g16350	XP_009349337.1 PREDICTED: inosine-5'-monophosphate dehydrogenase 2-like [Pyrus x bretschneideri]	Metabolism;Metabolism;Metabolism	Global and overview maps;Global and overview maps;Nucleotide metabolism	ko01100//Metabolic pathways;ko01110//Biosynthesis of secondary metabolites;ko00230//Purine metabolism	K00088;K00088;K00088	-	GO:0003824//catalytic activity;GO:0003920//GMP reductase activity;GO:0003938//IMP dehydrogenase activity	GO:0009152//purine ribonucleotide biosynthetic process;GO:0015950//purine nucleotide interconversion;GO:0055114//oxidation-reduction process	--
Chr11.g10521	73	107	0	1	1.514	2.295	0	0.019	1.9045	0.0095	-7.64727	1.88e-06	0.000158011	--	TQE00920.1 hypothetical protein C1H46_013460 [Malus baccata]	-	-	-	-	-	-	-	--
Chr14.g48811	24	27	173	111	1.035	1.204	7.828	4.461	1.1195	6.1445	2.45644	1.93e-06	0.000161429	DUSP12	XP_009343245.1 PREDICTED: dual specificity protein phosphatase 12-like [Pyrus x bretschneideri]	-	-	-	-	-	GO:0004725//protein tyrosine phosphatase activity	GO:0006470//protein dephosphorylation;GO:0035556//intracellular signal transduction	--
Chr14.g49811	892	990	318	398	52.171	59.844	19.486	21.698	56.0075	20.592	-1.44354	1.97e-06	0.000164935	--	XP_009344505.1 PREDICTED: uncharacterized protein LOC103936395 [Pyrus x bretschneideri]	-	-	-	-	-	GO:0003676//nucleic acid binding;GO:0008270//zinc ion binding	-	--
Chr7.g32558	137	190	458	630	7.631	10.945	26.773	32.712	9.288	29.7425	1.67909	2e-06	0.000166888	UXS5	XP_009357704.1 PREDICTED: UDP-glucuronic acid decarboxylase 5 [Pyrus x bretschneideri]	Metabolism;Metabolism	Global and overview maps;Carbohydrate metabolism	ko01100//Metabolic pathways;ko00520//Amino sugar and nucleotide sugar metabolism	K08678;K08678	-	GO:0003824//catalytic activity;GO:0003854//3-beta-hydroxy-delta5-steroid dehydrogenase activity;GO:0003978//UDP-glucose 4-epimerase activity;GO:0004043//L-aminoadipate-semialdehyde dehydrogenase activity;GO:0008446//GDP-mannose 4,6-dehydratase activity;GO:0008460//dTDP-glucose 4,6-dehydratase activity;GO:0008712//ADP-glyceromanno-heptose 6-epimerase activity;GO:0008831//dTDP-4-dehydrorhamnose red…	GO:0000271//polysaccharide biosynthetic process;GO:0005975//carbohydrate metabolic process;GO:0006012//galactose metabolic process;GO:0006694//steroid biosynthetic process;GO:0009243//O antigen biosynthetic process;GO:0009244//lipopolysaccharide core region biosynthetic process;GO:0019305//dTDP-rhamnose biosynthetic process;GO:0019878//lysine biosynthetic process via aminoadipic acid;GO:0055114//…	--
Chr7.g33017	48	41	0	0	4.472	3.966	0	0	4.219	0.001	-12.0427	2.02e-06	0.000167637	--	KAB2597034.1 N-acetylglucosaminyl-phosphatidylinositol biosynthetic protein gpi1-like [Pyrus ussuriensis x Pyrus communis]	Metabolism;Metabolism	Global and overview maps;Glycan biosynthesis and metabolism	ko01100//Metabolic pathways;ko00563//Glycosylphosphatidylinositol (GPI)-anchor biosynthesis	K03860;K03860	GO:0016021//integral component of membrane	GO:0017176//phosphatidylinositol N-acetylglucosaminyltransferase activity	GO:0006506//GPI anchor biosynthetic process	--
Chr8.g54877	11	25	142	113	1.686	3.962	22.835	16.087	2.824	19.461	2.78477	2.04e-06	0.000168793	PMA4	XP_018505440.1 PREDICTED: ATPase 5, plasma membrane-type-like [Pyrus x bretschneideri]	Metabolism;Metabolism	Global and overview maps;Energy metabolism	ko01100//Metabolic pathways;ko00190//Oxidative phosphorylation	K01535;K01535	GO:0005575//cellular_component;GO:0005623//cell;GO:0005886//plasma membrane;GO:0016020//membrane;GO:0016021//integral component of membrane;GO:0031224//intrinsic component of membrane;GO:0044425//membrane part;GO:0044464//cell part;GO:0071944//cell periphery	GO:0000166//nucleotide binding;GO:0003674//molecular_function;GO:0003824//catalytic activity;GO:0005215//transporter activity;GO:0005488//binding;GO:0005524//ATP binding;GO:0008144//drug binding;GO:0008324//cation transmembrane transporter activity;GO:0008553//hydrogen-exporting ATPase activity, phosphorylative mechanism;GO:0009009//site-specific recombinase activity;GO:0015075//ion transmembrane…	GO:0006310//DNA recombination;GO:0006810//transport;GO:0006811//ion transport;GO:0006812//cation transport;GO:0008150//biological_process;GO:0009294//DNA mediated transformation;GO:0015672//monovalent inorganic cation transport;GO:0034220//ion transmembrane transport;GO:0051179//localization;GO:0051234//establishment of localization;GO:0055085//transmembrane transport;GO:0090662//ATP hydrolysis c…	--
Chr1.g57250	1975	2148	554	863	41.244	46.388	12.132	16.798	43.816	14.465	-1.59889	2.04e-06	0.000168793	At1g65750	XP_009375083.1 PREDICTED: uncharacterized protein LOC103963932 [Pyrus x bretschneideri]	-	-	-	-	-	GO:0003676//nucleic acid binding;GO:0003964//RNA-directed DNA polymerase activity;GO:0004523//RNA-DNA hybrid ribonuclease activity	GO:0000373//Group II intron splicing	--
Chr2.g44203	19	4	204	91	1.584	0.319	18.27	7.239	0.9515	12.7545	3.74466	2.07e-06	0.000170783	TKPR1	KAB2627502.1 hypothetical protein D8674_021120 [Pyrus ussuriensis x Pyrus communis]	-	-	-	-	-	GO:0003723//RNA binding;GO:0003824//catalytic activity;GO:0003854//3-beta-hydroxy-delta5-steroid dehydrogenase activity;GO:0003978//UDP-glucose 4-epimerase activity;GO:0008446//GDP-mannose 4,6-dehydratase activity;GO:0008460//dTDP-glucose 4,6-dehydratase activity;GO:0008667//2,3-dihydro-2,3-dihydroxybenzoate dehydrogenase activity;GO:0008712//ADP-glyceromanno-heptose 6-epimerase activity;GO:00166…	GO:0000271//polysaccharide biosynthetic process;GO:0005975//carbohydrate metabolic process;GO:0006012//galactose metabolic process;GO:0006353//DNA-templated transcription, termination;GO:0006694//steroid biosynthetic process;GO:0008152//metabolic process;GO:0009243//O antigen biosynthetic process;GO:0009244//lipopolysaccharide core region biosynthetic process;GO:0019305//dTDP-rhamnose biosyntheti…	--
Chr17.g25974	0	0	58	34	0	0	2.294	1.195	0.001	1.7445	10.7686	2.15e-06	0.000176863	WAKL8	RXH67760.1 hypothetical protein DVH24_027907 [Malus domestica]	-	-	-	-	GO:0016021//integral component of membrane	GO:0004672//protein kinase activity;GO:0004674//protein serine/threonine kinase activity;GO:0005509//calcium ion binding;GO:0005524//ATP binding;GO:0030247//polysaccharide binding	GO:0006468//protein phosphorylation	--
Chr17.g27582	24	9	117	134	0.849	0.329	4.342	4.418	0.589	4.38	2.89459	2.26e-06	0.000186127	PAPS1	KAB2611766.1 poly(A) polymerase type 3-like [Pyrus ussuriensis x Pyrus communis]	Genetic Information Processing	Translation	ko03015//mRNA surveillance pathway	K14376	-	GO:0003723//RNA binding;GO:0004652//polynucleotide adenylyltransferase activity;GO:0016779//nucleotidyltransferase activity	GO:0043631//RNA polyadenylation	--
Contig1.g04951	190	193	481	570	8.727	9.159	23.183	24.397	8.943	23.79	1.41152	2.28e-06	0.000186835	MRS2-4	XP_009345839.1 PREDICTED: magnesium transporter MRS2-4-like [Pyrus x bretschneideri]	-	-	-	-	GO:0005576//extracellular region;GO:0016020//membrane	GO:0008289//lipid binding;GO:0015087//cobalt ion transmembrane transporter activity;GO:0015095//magnesium ion transmembrane transporter activity;GO:0046873//metal ion transmembrane transporter activity	GO:0006824//cobalt ion transport;GO:0006869//lipid transport;GO:0015693//magnesium ion transport;GO:0030001//metal ion transport;GO:0042157//lipoprotein metabolic process;GO:0055085//transmembrane transport	--
Chr4.g38161	87	23	0	0	4.138	1.15	0	0	2.644	0.001	-11.3685	2.3e-06	0.000188231	PAP15	XP_009374582.1 PREDICTED: purple acid phosphatase 15-like [Pyrus x bretschneideri]	-	-	-	-	GO:0005575//cellular_component;GO:0005576//extracellular region	GO:0003674//molecular_function;GO:0003824//catalytic activity;GO:0003993//acid phosphatase activity;GO:0005488//binding;GO:0016787//hydrolase activity;GO:0016788//hydrolase activity, acting on ester bonds;GO:0016791//phosphatase activity;GO:0042578//phosphoric ester hydrolase activity;GO:0043167//ion binding;GO:0043169//cation binding;GO:0046872//metal ion binding	GO:0000003//reproduction;GO:0006793//phosphorus metabolic process;GO:0006796//phosphate-containing compound metabolic process;GO:0007275//multicellular organism development;GO:0008150//biological_process;GO:0008152//metabolic process;GO:0009791//post-embryonic development;GO:0009845//seed germination;GO:0009846//pollen germination;GO:0009856//pollination;GO:0009987//cellular process;GO:0016311//d…	--
Chr12.g35323	0	0	50	38	0	0	1.111	0.765	0.001	0.938	9.87344	2.31e-06	0.000188484	GIP	BBG96384.1 ADP glucose pyrophosphorylase large subunit 1 [Prunus dulcis]	Genetic Information Processing	Transcription	ko03020//RNA polymerase	K03006	GO:0005575//cellular_component;GO:0005622//intracellular;GO:0005623//cell;GO:0005737//cytoplasm;GO:0005739//mitochondrion;GO:0043226//organelle;GO:0043227//membrane-bounded organelle;GO:0043229//intracellular organelle;GO:0043231//intracellular membrane-bounded organelle;GO:0044424//intracellular part;GO:0044444//cytoplasmic part;GO:0044464//cell part	GO:0003674//molecular_function;GO:0003676//nucleic acid binding;GO:0003723//RNA binding;GO:0003824//catalytic activity;GO:0004518//nuclease activity;GO:0004519//endonuclease activity;GO:0005488//binding;GO:0008270//zinc ion binding;GO:0016787//hydrolase activity;GO:0016788//hydrolase activity, acting on ester bonds;GO:0097159//organic cyclic compound binding;GO:1901363//heterocyclic compound bind…	GO:0006139//nucleobase-containing compound metabolic process;GO:0006725//cellular aromatic compound metabolic process;GO:0006807//nitrogen compound metabolic process;GO:0008150//biological_process;GO:0008152//metabolic process;GO:0009451//RNA modification;GO:0009987//cellular process;GO:0015074//DNA integration;GO:0016070//RNA metabolic process;GO:0016071//mRNA metabolic process;GO:0016556//mRNA …	--
Chr10.g14823	38	50	0	0	1.172	1.595	0	0	1.3835	0.001	-10.4341	2.31e-06	0.000188484	EIX2	KAB2601757.1 receptor-like protein 12 [Pyrus ussuriensis x Pyrus communis]	-	-	-	-	-	GO:0005515//protein binding	-	--
Chr1.g57228	707	588	213	255	86.473	74.375	27.341	29.074	80.424	28.2075	-1.51155	2.32e-06	0.000188752	HSP18.1	XP_009344353.1 PREDICTED: 18.5 kDa class I heat shock protein-like [Pyrus x bretschneideri]	Genetic Information Processing	Folding, sorting and degradation	ko04141//Protein processing in endoplasmic reticulum	K13993	-	-	-	--
Chr15.g01807	335	363	74	119	10.46	11.737	2.415	3.453	11.0985	2.934	-1.91942	2.41e-06	0.000195308	NSUN2	KAB2617484.1 tRNA (cytosine(34)-C(5))-methyltransferase [Pyrus ussuriensis x Pyrus communis]	-	-	-	-	-	GO:0008168//methyltransferase activity;GO:0016434//rRNA (cytosine) methyltransferase activity	GO:0000154//rRNA modification;GO:0032259//methylation	--
Chr15.g04927	48	39	0	0	4.161	3.496	0	0	3.8285	0.001	-11.9026	2.41e-06	0.000195308	--	KAB2634802.1 pentatricopeptide repeat-containing protein [Pyrus ussuriensis x Pyrus communis]	-	-	-	-	GO:0045203//integral component of cell outer membrane	GO:0005215//transporter activity;GO:0005515//protein binding	GO:0006886//intracellular protein transport;GO:0015774//polysaccharide transport;GO:0016192//vesicle-mediated transport;GO:0042710//biofilm formation	--
Chr7.g32046	0	0	29	66	0	0	2.823	5.763	0.001	4.293	12.0678	2.53e-06	0.000204556	HIR4	XP_009372909.1 PREDICTED: hypersensitive-induced response protein 4 [Pyrus x bretschneideri]	-	-	-	-	GO:0030288//outer membrane-bounded periplasmic space	GO:0003674//molecular_function	GO:0045861//negative regulation of proteolysis	--
Chr2.g41762	30	63	0	0	1.853	4.023	0	0	2.938	0.001	-11.5206	2.6e-06	0.000209364	UGT91C1	XP_009351087.1 PREDICTED: UDP-glycosyltransferase 91C1-like [Pyrus x bretschneideri]	-	-	-	-	-	-	-	--
Chr15.g02160	0	0	24	80	0	0	1.373	4.031	0.001	2.702	11.3998	2.62e-06	0.000210301	NRAMP3	AMY26509.1 metal transporter Nramp3 [Pyrus betulifolia]	-	-	-	-	GO:0005887//integral component of plasma membrane;GO:0016020//membrane	GO:0046873//metal ion transmembrane transporter activity	GO:0030001//metal ion transport	--
Chr5.g06981	80	24	0	0	6.012	1.865	0	0	3.9385	0.001	-11.9434	2.62e-06	0.000210301	PARC	KAB2636800.1 glutathione S-transferase [Pyrus ussuriensis x Pyrus communis]	Metabolism;Metabolism	Global and overview maps;Metabolism of other amino acids	ko01100//Metabolic pathways;ko00480//Glutathione metabolism	K00799;K00799	-	GO:0005515//protein binding;GO:0016034//maleylacetoacetate isomerase activity	GO:0006559//L-phenylalanine catabolic process;GO:0006572//tyrosine catabolic process;GO:0006749//glutathione metabolic process	--
Chr16.g28795	119	164	31	24	2.971	4.212	0.812	0.567	3.5915	0.6895	-2.38096	2.64e-06	0.000211373	VLN4	XP_009358744.1 PREDICTED: villin-4 [Pyrus x bretschneideri]	-	-	-	-	-	GO:0003779//actin binding	GO:0007010//cytoskeleton organization	--
Chr7.g33153	0	0	38	48	0	0	2.97	3.332	0.001	3.151	11.6216	2.65e-06	0.000211588	PMM	XP_009347862.1 PREDICTED: phosphomannomutase [Pyrus x bretschneideri]	Metabolism;Metabolism;Metabolism;Metabolism	Global and overview maps;Global and overview maps;Carbohydrate metabolism;Carbohydrate metabolism	ko01100//Metabolic pathways;ko01110//Biosynthesis of secondary metabolites;ko00520//Amino sugar and nucleotide sugar metabolism;ko00051//Fructose and mannose metabolism	K17497;K17497;K17497;K17497	GO:0005575//cellular_component;GO:0005576//extracellular region;GO:0005622//intracellular;GO:0005623//cell;GO:0005634//nucleus;GO:0005737//cytoplasm;GO:0005829//cytosol;GO:0010494//cytoplasmic stress granule;GO:0031012//extracellular matrix;GO:0032991//macromolecular complex;GO:0035770//ribonucleoprotein granule;GO:0036464//cytoplasmic ribonucleoprotein granule;GO:0036477//somatodendritic compart…	GO:0003674//molecular_function;GO:0003824//catalytic activity;GO:0004615//phosphomannomutase activity;GO:0008967//phosphoglycolate phosphatase activity;GO:0016491//oxidoreductase activity;GO:0016614//oxidoreductase activity, acting on CH-OH group of donors;GO:0016616//oxidoreductase activity, acting on the CH-OH group of donors, NAD or NADP as acceptor;GO:0016787//hydrolase activity;GO:0016853//i…	GO:0005975//carbohydrate metabolic process;GO:0005986//sucrose biosynthetic process;GO:0005996//monosaccharide metabolic process;GO:0006013//mannose metabolic process;GO:0006082//organic acid metabolic process;GO:0006139//nucleobase-containing compound metabolic process;GO:0006464//cellular protein modification process;GO:0006486//protein glycosylation;GO:0006487//protein N-linked glycosylation;G…	--
Chr8.g54347	151	151	434	403	5.001	5.193	15.08	12.445	5.097	13.7625	1.43302	2.68e-06	0.00021397	--	XP_009354083.1 PREDICTED: probable disease resistance protein At4g27220 [Pyrus x bretschneideri]	-	-	-	-	-	GO:0005515//protein binding	-	--
Scaffold1.g05153	195	144	697	460	8.022	6.13	30.154	17.667	7.076	23.9105	1.75664	2.72e-06	0.000216234	--	KAB2612654.1 hypothetical protein D8674_034970 [Pyrus ussuriensis x Pyrus communis]	-	-	-	-	-	-	-	--
Chr10.g15813	51	84	247	292	0.566	0.964	2.876	3.021	0.765	2.9485	1.94645	2.74e-06	0.000217043	ATR	XP_008358431.3 LOW QUALITY PROTEIN: serine/threonine-protein kinase ATR-like [Malus domestica]	-	-	-	-	GO:0000228//nuclear chromosome;GO:0000781//chromosome, telomeric region;GO:0000785//chromatin;GO:0000790//nuclear chromatin;GO:0000792//heterochromatin;GO:0000803//sex chromosome;GO:0001741//XY body;GO:0005575//cellular_component;GO:0005622//intracellular;GO:0005623//cell;GO:0005634//nucleus;GO:0005654//nucleoplasm;GO:0005694//chromosome;GO:0005730//nucleolus;GO:0005737//cytoplasm;GO:0005739//mit…	GO:0000166//nucleotide binding;GO:0003674//molecular_function;GO:0003676//nucleic acid binding;GO:0003677//DNA binding;GO:0003824//catalytic activity;GO:0004672//protein kinase activity;GO:0004674//protein serine/threonine kinase activity;GO:0005488//binding;GO:0005515//protein binding;GO:0005524//ATP binding;GO:0008144//drug binding;GO:0016301//kinase activity;GO:0016740//transferase activity;GO…	GO:0000003//reproduction;GO:0000075//cell cycle checkpoint;GO:0000076//DNA replication checkpoint;GO:0000077//DNA damage checkpoint;GO:0000278//mitotic cell cycle;GO:0000280//nuclear division;GO:0000706//meiotic DNA double-strand break processing;GO:0000722//telomere maintenance via recombination;GO:0000723//telomere maintenance;GO:0000724//double-strand break repair via homologous recombination;…	--
Chr4.g40019	86	76	1	0	2.993	2.735	0.037	0	2.864	0.0185	-7.27436	3e-06	0.000237219	At3g47570	XP_008370076.2 probable LRR receptor-like serine/threonine-protein kinase At3g47570 [Malus domestica]	-	-	-	-	-	GO:0004672//protein kinase activity;GO:0005524//ATP binding	GO:0006468//protein phosphorylation	--
Chr7.g32966	654	826	148	266	64.8	84.638	15.39	24.569	74.719	19.9795	-1.90295	3.03e-06	0.000239102	CYB5	KAB2604970.1 cytochrome b5-like [Pyrus ussuriensis x Pyrus communis]	-	-	-	-	-	-	-	--
Chr13.g21741	58	60	2	5	7.244	7.75	0.262	0.582	7.497	0.422	-4.151	3.03e-06	0.000239186	At3g25440	KAB2622905.1 CRM domain-containing protein [Pyrus ussuriensis x Pyrus communis]	-	-	-	-	GO:0005575//cellular_component;GO:0005622//intracellular;GO:0005623//cell;GO:0005737//cytoplasm;GO:0009507//chloroplast;GO:0009536//plastid;GO:0043226//organelle;GO:0043227//membrane-bounded organelle;GO:0043229//intracellular organelle;GO:0043231//intracellular membrane-bounded organelle;GO:0044424//intracellular part;GO:0044444//cytoplasmic part;GO:0044464//cell part	GO:0003674//molecular_function;GO:0003676//nucleic acid binding;GO:0003723//RNA binding;GO:0005488//binding;GO:0097159//organic cyclic compound binding;GO:1901363//heterocyclic compound binding	-	--
Chr10.g17202	42	40	0	0	1.594	1.57	0	0	1.582	0.001	-10.6275	3.47e-06	0.000273112	RPV1	XP_018503920.1 PREDICTED: TMV resistance protein N-like [Pyrus x bretschneideri]	-	-	-	-	-	GO:0003677//DNA binding;GO:0005515//protein binding;GO:0043531//ADP binding	GO:0007165//signal transduction	--
Chr10.g16231	1014	697	317	236	21.238	15.092	6.966	4.612	18.165	5.789	-1.64978	3.63e-06	0.000285201	--	KAB2635892.1 hypothetical protein D8674_026426 [Pyrus ussuriensis x Pyrus communis]	-	-	-	-	-	GO:0005515//protein binding	-	--
Chr2.g41472	31	58	216	194	0.337	0.647	2.45	1.951	0.492	2.2005	2.1611	3.71e-06	0.000290762	RPV1	XP_018500959.1 PREDICTED: disease resistance protein TAO1-like [Pyrus x bretschneideri]	-	-	-	-	-	GO:0005515//protein binding;GO:0005524//ATP binding;GO:0016772//transferase activity, transferring phosphorus-containing groups;GO:0016887//ATPase activity;GO:0043531//ADP binding	GO:0007165//signal transduction;GO:0015809//arginine transport;GO:0015819//lysine transport;GO:0015822//ornithine transport	--
Contig64.g59474	4	3	54	57	0.209	0.155	2.934	2.709	0.182	2.8215	3.95445	3.88e-06	0.000303335	TUBB1	XP_008370041.1 tubulin beta chain [Malus domestica]	Cellular Processes	Transport and catabolism	ko04145//Phagosome	K07375	-	GO:0003924//GTPase activity	GO:0000910//cytokinesis	--
Chr10.g13961	406	412	910	1081	13.119	13.78	30.839	32.564	13.4495	31.7015	1.237	3.99e-06	0.000311523	CRK8	XP_018499450.1 PREDICTED: putative receptor-like protein kinase At4g00960 isoform X3 [Pyrus x bretschneideri]	-	-	-	-	-	GO:0004672//protein kinase activity;GO:0005524//ATP binding	GO:0006468//protein phosphorylation	--
Chr4.g40032	675	214	81	62	32.346	10.592	4.09	2.77	21.469	3.43	-2.64597	4.15e-06	0.000323259	CAX3	XP_009377774.1 PREDICTED: vacuolar cation/proton exchanger 3 isoform X1 [Pyrus x bretschneideri]	-	-	-	-	GO:0016021//integral component of membrane	GO:0015368//calcium:cation antiporter activity	GO:0006816//calcium ion transport;GO:0055085//transmembrane transport	--
Chr1.g56592	110	110	20	22	2.161	2.235	0.412	0.403	2.198	0.4075	-2.43132	4.39e-06	0.00034076	At5g24080	XP_018507180.1 PREDICTED: G-type lectin S-receptor-like serine/threonine-protein kinase At5g24080 [Pyrus x bretschneideri]	-	-	-	-	-	GO:0004672//protein kinase activity;GO:0005524//ATP binding	GO:0006468//protein phosphorylation;GO:0048544//recognition of pollen	--
Chr5.g06025	212	249	559	806	4.233	5.157	11.738	15.033	4.695	13.3855	1.51147	4.49e-06	0.000347717	RUN1	XP_028959028.1 TMV resistance protein N-like isoform X4 [Malus domestica]	-	-	-	-	-	GO:0005515//protein binding;GO:0005524//ATP binding;GO:0016887//ATPase activity;GO:0043531//ADP binding	GO:0006270//DNA replication initiation;GO:0007165//signal transduction	--
Chr9.g45867	50	53	3	2	1.806	1.994	0.114	0.067	1.9	0.0905	-4.39194	4.7e-06	0.000363411	OSCBPY	XP_009379200.1 PREDICTED: beta-amyrin synthase-like [Pyrus x bretschneideri]	Metabolism;Metabolism	Global and overview maps;Metabolism of terpenoids and polyketides	ko01110//Biosynthesis of secondary metabolites;ko00909//Sesquiterpenoid and triterpenoid biosynthesis	K15813;K15813	-	GO:0003824//catalytic activity;GO:0030570//pectate lyase activity;GO:0034073//tetrahymanol cyclase activity;GO:0051007//squalene-hopene cyclase activity	GO:0016114//terpenoid biosynthetic process;GO:0019746//hopanoid biosynthetic process;GO:0045490//pectin catabolic process	--
Contig56.g59433	569	535	215	221	26.266	25.521	10.401	9.49	25.8935	9.9455	-1.38047	4.71e-06	0.000363411	--	XP_009364247.1 PREDICTED: uncharacterized protein LOC103954169 [Pyrus x bretschneideri]	-	-	-	-	-	-	-	--
Chr10.g13773	20	33	115	182	0.625	1.048	3.739	5.258	0.8365	4.4985	2.42701	5.09e-06	0.000392156	At2g26860	XP_009357532.1 PREDICTED: putative F-box/FBD/LRR-repeat protein At4g13965 isoform X1 [Pyrus x bretschneideri]	-	-	-	-	-	GO:0005515//protein binding	-	--
Chr16.g30388	124	198	457	764	5.622	9.273	21.715	32.221	7.4475	26.968	1.85642	5.13e-06	0.000394621	CYP76B10	KAB2624911.1 geraniol 8-hydroxylase-like [Pyrus ussuriensis x Pyrus communis]	-	-	-	-	-	GO:0005506//iron ion binding;GO:0016705//oxidoreductase activity, acting on paired donors, with incorporation or reduction of molecular oxygen;GO:0020037//heme binding	GO:0055114//oxidation-reduction process	--
Chr7.g33115	31	75	236	308	2.182	5.472	17.501	20.293	3.827	18.897	2.30387	5.17e-06	0.000396355	At4g01130	KAB2595798.1 GDSL esterase/lipase [Pyrus ussuriensis x Pyrus communis]	-	-	-	-	-	GO:0016788//hydrolase activity, acting on ester bonds	-	--
Chr11.g10404	88	75	12	4	1.878	1.648	0.28	0.081	1.763	0.1805	-3.28796	5.21e-06	0.000398529	RPPL1	TQE00983.1 hypothetical protein C1H46_013523 [Malus baccata]	-	-	-	-	-	GO:0005515//protein binding;GO:0005524//ATP binding;GO:0043531//ADP binding	-	--
MSTRG.6934	171	237	528	829	7.39	10.584	23.874	33.305	8.987	28.5895	1.66957	5.23e-06	0.000399022	ARI8	flap endonuclease GEN-like 1 [Pyrus ussuriensis x Pyrus communis]	-	-	-	-	-	GO:0003824//catalytic activity	GO:0008152//metabolic process	--
Chr10.g17237	267	325	719	781	3.186	4.01	9.003	8.686	3.598	8.8445	1.29759	5.24e-06	0.000399022	N	KAB2635163.1 TMV resistance protein N-like [Pyrus ussuriensis x Pyrus communis]	-	-	-	-	GO:0005575//cellular_component;GO:0005737//cytoplasm;GO:0005887//integral component of plasma membrane;GO:0009898//cytoplasmic side of plasma membrane;GO:0043190//ATP-binding cassette (ABC) transporter complex;GO:0055051//ATP-binding cassette (ABC) transporter complex, integrated substrate binding;GO:0055052//ATP-binding cassette (ABC) transporter complex, substrate-binding subunit-containing	GO:0004140//dephospho-CoA kinase activity;GO:0004798//thymidylate kinase activity;GO:0004849//uridine kinase activity;GO:0005515//protein binding;GO:0005524//ATP binding;GO:0016301//kinase activity;GO:0016740//transferase activity;GO:0016772//transferase activity, transferring phosphorus-containing groups;GO:0016887//ATPase activity;GO:0017111//nucleoside-triphosphatase activity;GO:0033221//urea-…	GO:0000910//cytokinesis;GO:0006400//tRNA modification;GO:0006810//transport;GO:0007165//signal transduction;GO:0008150//biological_process;GO:0009252//peptidoglycan biosynthetic process;GO:0015809//arginine transport;GO:0015819//lysine transport;GO:0015822//ornithine transport;GO:0015840//urea transport;GO:0015937//coenzyme A biosynthetic process;GO:0015949//nucleobase-containing small molecule i…	--
Chr5.g09420	494	524	1104	1404	9.219	10.113	21.627	24.423	9.666	23.025	1.25221	5.28e-06	0.000401532	N	KAB2635156.1 TMV resistance protein N-like [Pyrus ussuriensis x Pyrus communis]	-	-	-	-	GO:0005737//cytoplasm	GO:0004140//dephospho-CoA kinase activity;GO:0005515//protein binding;GO:0005524//ATP binding;GO:0016887//ATPase activity;GO:0043531//ADP binding	GO:0007165//signal transduction;GO:0015937//coenzyme A biosynthetic process	--
Chr11.g13230	19	7	118	92	0.853	0.325	5.56	3.851	0.589	4.7055	2.99801	5.3e-06	0.000402198	--	KAB2600783.1 hypothetical protein D8674_040370 [Pyrus ussuriensis x Pyrus communis]	-	-	-	-	-	GO:0008853//exodeoxyribonuclease III activity	GO:0006281//DNA repair	--
Chr7.g34355	66	80	5	10	1.139	1.427	0.085	0.16	1.283	0.1225	-3.38867	5.32e-06	0.000402783	GIP	AIC77183.1 polyprotein [Gossypium barbadense]	-	-	-	-	-	GO:0003676//nucleic acid binding;GO:0008270//zinc ion binding	GO:0015074//DNA integration	--
Chr10.g14833	37	40	0	0	1.418	1.585	0	0	1.5015	0.001	-10.5522	5.37e-06	0.000406141	ABCC2	TQE09986.1 hypothetical protein C1H46_004408 [Malus baccata]	-	-	-	-	GO:0005575//cellular_component;GO:0005887//integral component of plasma membrane;GO:0009380//excinuclease repair complex;GO:0009898//cytoplasmic side of plasma membrane;GO:0015627//type II protein secretion system complex;GO:0016021//integral component of membrane;GO:0043190//ATP-binding cassette (ABC) transporter complex;GO:0055051//ATP-binding cassette (ABC) transporter complex, integrated subs…	GO:0000166//nucleotide binding;GO:0003674//molecular_function;GO:0003677//DNA binding;GO:0003697//single-stranded DNA binding;GO:0005260//channel-conductance-controlling ATPase activity;GO:0005319//lipid transporter activity;GO:0005524//ATP binding;GO:0008134//transcription factor binding;GO:0008565//protein transporter activity;GO:0009381//excinuclease ABC activity;GO:0015220//choline transmembr…	GO:0000910//cytokinesis;GO:0006260//DNA replication;GO:0006281//DNA repair;GO:0006289//nucleotide-excision repair;GO:0006310//DNA recombination;GO:0006355//regulation of transcription, DNA-templated;GO:0006810//transport;GO:0006817//phosphate ion transport;GO:0006824//cobalt ion transport;GO:0006855//drug transmembrane transport;GO:0006869//lipid transport;GO:0007601//visual perception;GO:0008150…	--
Chr11.g10680	0	0	33	45	0	0	1.983	2.401	0.001	2.192	11.098	5.41e-06	0.000407857	TMK2	KAB2606967.1 receptor protein kinase TMK1 [Pyrus ussuriensis x Pyrus communis]	-	-	-	-	-	GO:0004672//protein kinase activity;GO:0005515//protein binding;GO:0005524//ATP binding	GO:0006468//protein phosphorylation	--
Chr11.g11279	668	653	1412	1550	11.298	11.411	25.047	24.417	11.3545	24.732	1.12311	5.42e-06	0.000407857	PDR2	KAB2606562.1 pleiotropic drug resistance protein 2-like [Pyrus ussuriensis x Pyrus communis]	-	-	-	-	GO:0005575//cellular_component;GO:0005737//cytoplasm;GO:0005887//integral component of plasma membrane;GO:0009379//Holliday junction helicase complex;GO:0009380//excinuclease repair complex;GO:0009898//cytoplasmic side of plasma membrane;GO:0016020//membrane;GO:0016021//integral component of membrane;GO:0043190//ATP-binding cassette (ABC) transporter complex;GO:0055051//ATP-binding cassette (ABC)…	GO:0003674//molecular_function;GO:0003723//RNA binding;GO:0003724//RNA helicase activity;GO:0003824//catalytic activity;GO:0003924//GTPase activity;GO:0005260//channel-conductance-controlling ATPase activity;GO:0005319//lipid transporter activity;GO:0005524//ATP binding;GO:0005525//GTP binding;GO:0008565//protein transporter activity;GO:0009378//four-way junction helicase activity;GO:0009381//exc…	GO:0000910//cytokinesis;GO:0002949//tRNA threonylcarbamoyladenosine modification;GO:0006281//DNA repair;GO:0006289//nucleotide-excision repair;GO:0006310//DNA recombination;GO:0006400//tRNA modification;GO:0006576//cellular biogenic amine metabolic process;GO:0006777//Mo-molybdopterin cofactor biosynthetic process;GO:0006810//transport;GO:0006817//phosphate ion transport;GO:0006824//cobalt ion tr…	--
Chr6.g50733	752	564	1538	1851	39.486	30.626	84.751	90.602	35.056	87.6765	1.32253	5.43e-06	0.000407857	At4g15970	XP_009355952.1 PREDICTED: uncharacterized protein At4g15970-like [Pyrus x bretschneideri]	-	-	-	-	-	-	-	--
Chr8.g55902	25	15	104	127	1.468	0.911	6.408	6.951	1.1895	6.6795	2.48938	5.52e-06	0.00041307	XK2	XP_009335482.1 PREDICTED: xylulose kinase-like [Pyrus x bretschneideri]	Metabolism;Metabolism	Global and overview maps;Carbohydrate metabolism	ko01100//Metabolic pathways;ko00040//Pentose and glucuronate interconversions	K00854;K00854	-	GO:0004370//glycerol kinase activity;GO:0004856//xylulokinase activity;GO:0005515//protein binding;GO:0008993//rhamnulokinase activity;GO:0016773//phosphotransferase activity, alcohol group as acceptor;GO:0019200//carbohydrate kinase activity	GO:0005975//carbohydrate metabolic process;GO:0005997//xylulose metabolic process;GO:0006071//glycerol metabolic process;GO:0009255//Entner-Doudoroff pathway through 6-phosphogluconate;GO:0019301//rhamnose catabolic process;GO:0042732//D-xylose metabolic process	--
Chr2.g42293	14549	14479	6484	7277	1235.2	1271.24	577.712	575.922	1253.22	576.817	-1.11945	5.52e-06	0.00041307	--	XP_009346046.1 PREDICTED: cold-shock protein CS120-like [Pyrus x bretschneideri]	-	-	-	-	-	-	GO:0009415//response to water	--
MSTRG.6057	22	60	238	221	0.709	2.124	10.163	8.451	1.4165	9.307	2.71599	5.55e-06	0.00041428	--	hypothetical protein C1H46_038811 [Malus baccata]	-	-	-	-	-	-	-	--
MSTRG.33145	0	0	30	49	0	0	3.645	5.289	0.001	4.467	12.1251	5.73e-06	0.000427209	--	-	-	-	-	-	-	-	-	--
Chr12.g36764	21	71	0	0	0.924	3.158	0	0	2.041	0.001	-10.9951	5.76e-06	0.000428023	At1g50180	XP_009374895.1 PREDICTED: disease resistance RPP13-like protein 4 [Pyrus x bretschneideri]	-	-	-	-	-	GO:0043531//ADP binding	-	--
Chr13.g21473	1357	1338	574	626	34.193	34.873	15.181	14.699	34.533	14.94	-1.2088	5.77e-06	0.000428472	SEC23	XP_009378161.1 PREDICTED: protein transport protein SEC23-like [Pyrus x bretschneideri]	Genetic Information Processing	Folding, sorting and degradation	ko04141//Protein processing in endoplasmic reticulum	K14006	GO:0030127//COPII vesicle coat	GO:0008270//zinc ion binding	GO:0006886//intracellular protein transport;GO:0006888//ER to Golgi vesicle-mediated transport	--
Scaffold2.g05244	59	65	6	1	3.437	3.949	0.383	0.056	3.693	0.2195	-4.0725	5.92e-06	0.000438286	SVP	XP_009364259.1 PREDICTED: MADS-box protein JOINTLESS-like [Pyrus x bretschneideri]	-	-	-	-	GO:0005575//cellular_component;GO:0005634//nucleus;GO:0005840//ribosome;GO:0016021//integral component of membrane	GO:0003674//molecular_function;GO:0003677//DNA binding;GO:0003700//transcription factor activity, sequence-specific DNA binding;GO:0003735//structural constituent of ribosome;GO:0046983//protein dimerization activity	GO:0000910//cytokinesis;GO:0006355//regulation of transcription, DNA-templated;GO:0006412//translation;GO:0008150//biological_process	MADS
Chr15.g00300	145	162	385	564	2.758	3.178	7.655	9.966	2.968	8.8105	1.56973	5.98e-06	0.000442024	BAK1	OWM63581.1 hypothetical protein CDL15_Pgr008124 [Punica granatum]	Environmental Information Processing;Environmental Information Processing;Organismal Systems	Signal transduction;Signal transduction;Environmental adaptation	ko04016//MAPK signaling pathway - plant;ko04075//Plant hormone signal transduction;ko04626//Plant-pathogen interaction	K13416;K13416;K13416	GO:0005575//cellular_component	GO:0003674//molecular_function;GO:0004672//protein kinase activity;GO:0005515//protein binding;GO:0005524//ATP binding	GO:0006468//protein phosphorylation;GO:0030243//cellulose metabolic process	--
Chr1.g56345	0	0	29	50	0	0	0.597	0.919	0.001	0.758	9.56605	6.05e-06	0.000445288	RE2	XP_018505957.1 PREDICTED: uncharacterized protein LOC108868100 [Pyrus x bretschneideri]	-	-	-	-	-	-	GO:0015074//DNA integration	--
Chr9.g47017	82	101	259	359	6.822	8.704	22.659	27.885	7.763	25.272	1.70285	6.05e-06	0.000445288	MIRO2	KAB2601714.1 mitochondrial Rho GTPase-like [Pyrus ussuriensis x Pyrus communis]	-	-	-	-	GO:0005737//cytoplasm	GO:0003924//GTPase activity;GO:0005524//ATP binding;GO:0005525//GTP binding;GO:0042393//histone binding	GO:0006355//regulation of transcription, DNA-templated;GO:0008150//biological_process;GO:0042254//ribosome biogenesis	--
Chr4.g40835	178	93	19	3	6.22	3.361	0.697	0.098	4.7905	0.3975	-3.59115	6.12e-06	0.000449785	--	XP_009337979.1 PREDICTED: uncharacterized protein LOC103930376 [Pyrus x bretschneideri]	-	-	-	-	-	GO:0004252//serine-type endopeptidase activity;GO:0016887//ATPase activity	GO:0006508//proteolysis;GO:0030436//asexual sporulation	--
MSTRG.19180	0	0	31	46	0	0	2.637	3.476	0.001	3.0565	11.5777	6.27e-06	0.000459379	--	hypothetical protein DVH24_002367, partial [Malus domestica]	-	-	-	-	-	-	-	--
Chr11.g11145	575	634	1448	1309	19.702	22.474	52.067	41.817	21.088	46.942	1.15446	6.28e-06	0.000459379	4CLL7	XP_009356915.1 PREDICTED: 4-coumarate--CoA ligase-like 7 [Pyrus x bretschneideri]	Metabolism;Metabolism;Metabolism;Metabolism	Global and overview maps;Global and overview maps;Biosynthesis of other secondary metabolites;Metabolism of cofactors and vitamins	ko01100//Metabolic pathways;ko01110//Biosynthesis of secondary metabolites;ko00940//Phenylpropanoid biosynthesis;ko00130//Ubiquinone and other terpenoid-quinone biosynthesis	K01904;K01904;K01904;K01904	-	GO:0003987//acetate-CoA ligase activity;GO:0004043//L-aminoadipate-semialdehyde dehydrogenase activity;GO:0008668//(2,3-dihydroxybenzoyl)adenylate synthase activity;GO:0008756//o-succinylbenzoate-CoA ligase activity;GO:0030729//acetoacetate-CoA ligase activity;GO:0047473//D-alanine-poly(phosphoribitol) ligase activity;GO:0050218//propionate-CoA ligase activity	GO:0009234//menaquinone biosynthetic process;GO:0019287//isopentenyl diphosphate biosynthetic process, mevalonate pathway;GO:0019290//siderophore biosynthetic process;GO:0019350//teichoic acid biosynthetic process;GO:0019427//acetyl-CoA biosynthetic process from acetate;GO:0019878//lysine biosynthetic process via aminoadipic acid	--
Chr1.g58379	32	44	0	0	5.167	7.507	0	0	6.337	0.001	-12.6296	6.48e-06	0.000473338	--	XP_009364609.1 PREDICTED: uncharacterized protein LOC103954502 [Pyrus x bretschneideri]	-	-	-	-	-	-	-	--
Chr5.g07543	101	48	506	261	5.755	2.858	30.348	13.877	4.3065	22.1125	2.36027	6.54e-06	0.000476587	At4g12980	XP_009358991.1 PREDICTED: cytochrome b561 and DOMON domain-containing protein At4g12980-like [Pyrus x bretschneideri]	-	-	-	-	-	-	-	--
Chr4.g39712	0	0	30	47	0	0	0.706	0.981	0.001	0.8435	9.72024	6.55e-06	0.000476587	RPV1	XP_018500841.1 PREDICTED: TMV resistance protein N-like isoform X1 [Pyrus x bretschneideri]	-	-	-	-	-	GO:0005515//protein binding;GO:0005524//ATP binding;GO:0016887//ATPase activity;GO:0043531//ADP binding	GO:0007165//signal transduction	--
Chr12.g35975	240	147	49	30	5.824	3.684	1.238	0.688	4.754	0.963	-2.30353	6.73e-06	0.000488826	XA21	XP_009338178.1 PREDICTED: probable LRR receptor-like serine/threonine-protein kinase At3g47570 [Pyrus x bretschneideri]	-	-	-	-	-	GO:0004413//homoserine kinase activity;GO:0004672//protein kinase activity;GO:0005515//protein binding;GO:0005524//ATP binding	GO:0006468//protein phosphorylation;GO:0009088//threonine biosynthetic process	--
Chr2.g42030	38	15	182	140	1.605	0.662	7.985	5.442	1.1335	6.7135	2.56628	6.97e-06	0.000504866	PILS5	XP_009369785.1 PREDICTED: protein PIN-LIKES 5-like [Pyrus x bretschneideri]	-	-	-	-	GO:0016021//integral component of membrane	-	GO:0055085//transmembrane transport	--
Chr16.g29008	1	0	46	113	0.08	0	3.856	8.415	0.04	6.1355	7.26104	7.04e-06	0.000508805	At1g56140	XP_018501409.1 PREDICTED: putative serine/threonine-protein kinase, partial [Pyrus x bretschneideri]	-	-	-	-	-	GO:0004672//protein kinase activity;GO:0005524//ATP binding	GO:0006468//protein phosphorylation	--
MSTRG.33805	0	0	34	40	0	0	7.496	7.712	0.001	7.604	12.8925	7.19e-06	0.000519085	--	glycine--tRNA ligase 2 [Pyrus ussuriensis x Pyrus communis]	-	-	-	-	-	-	-	--
Chr10.g14026	293	201	74	48	9.965	7.069	2.641	1.522	8.517	2.0815	-2.03272	7.28e-06	0.000524157	RKS1	KAB2601102.1 G-type lectin S-receptor-like serine/threonine-protein kinase RKS1 [Pyrus ussuriensis x Pyrus communis]	-	-	-	-	GO:0005886//plasma membrane;GO:0042470//melanosome	GO:0004672//protein kinase activity;GO:0004674//protein serine/threonine kinase activity;GO:0005524//ATP binding;GO:0015221//lipopolysaccharide transmembrane transporter activity	GO:0006468//protein phosphorylation;GO:0015920//lipopolysaccharide transport;GO:0048544//recognition of pollen	--
MSTRG.30359	26	53	0	0	1.247	2.629	0	0	1.938	0.001	-10.9204	7.3e-06	0.000524732	--	HAT transposon superfamily protein [Actinidia rufa]	-	-	-	-	-	-	-	--
MSTRG.17827	90	74	232	421	6.944	5.911	18.83	30.36	6.4275	24.595	1.93604	7.4e-06	0.000530939	--	hypothetical protein DVH24_010927 [Malus domestica]	-	-	-	-	-	-	-	--
Chr3.g18416	61	68	200	236	2.932	3.361	10.039	10.523	3.1465	10.281	1.70816	7.55e-06	0.000540485	SD11	XP_018507567.1 PREDICTED: G-type lectin S-receptor-like serine/threonine-protein kinase SD1-1 isoform X4 [Pyrus x bretschneideri]	-	-	-	-	GO:0016021//integral component of membrane	GO:0004672//protein kinase activity;GO:0004674//protein serine/threonine kinase activity;GO:0005524//ATP binding;GO:0008324//cation transmembrane transporter activity	GO:0006468//protein phosphorylation;GO:0006812//cation transport;GO:0048544//recognition of pollen;GO:0055085//transmembrane transport	--
Chr8.g54346	72	84	232	269	5.152	6.198	17.428	17.964	5.675	17.696	1.64073	7.57e-06	0.000540599	At1g15890	XP_009354083.1 PREDICTED: probable disease resistance protein At4g27220 [Pyrus x bretschneideri]	-	-	-	-	GO:0009380//excinuclease repair complex;GO:0009898//cytoplasmic side of plasma membrane;GO:0055052//ATP-binding cassette (ABC) transporter complex, substrate-binding subunit-containing	GO:0003678//DNA helicase activity;GO:0003824//catalytic activity;GO:0003924//GTPase activity;GO:0005047//signal recognition particle binding;GO:0005524//ATP binding;GO:0009381//excinuclease ABC activity;GO:0015416//organic phosphonate transmembrane-transporting ATPase activity;GO:0016887//ATPase activity;GO:0017111//nucleoside-triphosphatase activity;GO:0043531//ADP binding	GO:0000723//telomere maintenance;GO:0006260//DNA replication;GO:0006281//DNA repair;GO:0006289//nucleotide-excision repair;GO:0009306//protein secretion;GO:0015716//organic phosphonate transport	--
MSTRG.14349	210	197	482	724	11.48	11.278	29.716	38.851	11.379	34.2835	1.59114	7.62e-06	0.000543286	--	nuclear factor Y, subunit A10 [Prunus dulcis]	-	-	-	-	-	-	-	--
Chr16.g30480	1295	1120	2643	2633	109.493	97.932	234.52	207.528	103.713	221.024	1.09161	7.7e-06	0.000548251	PSBY	XP_008361814.2 photosystem II core complex proteins psbY, chloroplastic-like [Malus domestica]	Metabolism	Energy metabolism	ko00195//Photosynthesis	K02723	GO:0005575//cellular_component;GO:0005622//intracellular;GO:0005623//cell;GO:0005737//cytoplasm;GO:0009507//chloroplast;GO:0009521//photosystem;GO:0009523//photosystem II;GO:0009532//plastid stroma;GO:0009533//chloroplast stromal thylakoid;GO:0009534//chloroplast thylakoid;GO:0009535//chloroplast thylakoid membrane;GO:0009536//plastid;GO:0009570//chloroplast stroma;GO:0009579//thylakoid;GO:001602…	GO:0003674//molecular_function;GO:0005488//binding;GO:0030145//manganese ion binding;GO:0043167//ion binding;GO:0043169//cation binding;GO:0046872//metal ion binding;GO:0046914//transition metal ion binding	GO:0008150//biological_process;GO:0008152//metabolic process;GO:0009314//response to radiation;GO:0009416//response to light stimulus;GO:0009628//response to abiotic stimulus;GO:0009642//response to light intensity;GO:0009644//response to high light intensity;GO:0009892//negative regulation of metabolic process;GO:0009987//cellular process;GO:0010109//regulation of photosynthesis;GO:0010205//phot…	--
Chr1.g57595	105	112	24	16	3.015	3.326	0.723	0.428	3.1705	0.5755	-2.46182	7.86e-06	0.000558285	At3g47570	XP_018505663.1 PREDICTED: probable LRR receptor-like serine/threonine-protein kinase At3g47570 [Pyrus x bretschneideri]	-	-	-	-	-	GO:0004413//homoserine kinase activity;GO:0004672//protein kinase activity;GO:0005515//protein binding;GO:0005524//ATP binding	GO:0006468//protein phosphorylation;GO:0009088//threonine biosynthetic process	--
MSTRG.422	303	275	678	709	11.596	10.486	26.964	24.752	11.041	25.858	1.22774	8.04e-06	0.000570248	--	pentatricopeptide repeat-containing protein [Pyrus ussuriensis x Pyrus communis]	-	-	-	-	-	-	-	--
Chr5.g07233	264	237	581	881	5.361	4.968	12.389	16.677	5.1645	14.533	1.49263	8.06e-06	0.000570248	PDR1	XP_009370616.1 PREDICTED: pleiotropic drug resistance protein 1-like [Pyrus x bretschneideri]	-	-	-	-	GO:0005575//cellular_component;GO:0005887//integral component of plasma membrane;GO:0009379//Holliday junction helicase complex;GO:0009380//excinuclease repair complex;GO:0009898//cytoplasmic side of plasma membrane;GO:0016020//membrane;GO:0016021//integral component of membrane;GO:0043190//ATP-binding cassette (ABC) transporter complex;GO:0055051//ATP-binding cassette (ABC) transporter complex, …	GO:0003674//molecular_function;GO:0003678//DNA helicase activity;GO:0003924//GTPase activity;GO:0005319//lipid transporter activity;GO:0005524//ATP binding;GO:0005525//GTP binding;GO:0008565//protein transporter activity;GO:0009378//four-way junction helicase activity;GO:0009381//excinuclease ABC activity;GO:0015220//choline transmembrane transporter activity;GO:0015221//lipopolysaccharide transm…	GO:0000910//cytokinesis;GO:0006281//DNA repair;GO:0006289//nucleotide-excision repair;GO:0006310//DNA recombination;GO:0006576//cellular biogenic amine metabolic process;GO:0006810//transport;GO:0006817//phosphate ion transport;GO:0006824//cobalt ion transport;GO:0006869//lipid transport;GO:0007601//visual perception;GO:0008150//biological_process;GO:0008272//sulfate transport;GO:0015675//nickel …	--
Chr4.g40417	63	108	253	747	5.072	8.992	21.375	56.06	7.032	38.7175	2.46098	8.24e-06	0.000581612	dnajb6-a	KAB2630240.1 dnaJ subfamily B member 3-like [Pyrus ussuriensis x Pyrus communis]	-	-	-	-	-	GO:0005515//protein binding	GO:0006457//protein folding;GO:0009408//response to heat	--
Chr11.g10733	38178	41512	20105	18054	5743.21	6458.08	3174.03	2531.77	6100.64	2852.9	-1.09653	8.48e-06	0.000597814	--	XP_009353673.1 PREDICTED: metallothionein-like protein 1 [Pyrus x bretschneideri]	-	-	-	-	-	GO:0008270//zinc ion binding;GO:0046872//metal ion binding	-	--
Chr5.g07304	0	0	26	50	0	0	1.258	2.118	0.001	1.688	10.7211	8.77e-06	0.000617081	Wdr70	XP_009370624.1 PREDICTED: LOW QUALITY PROTEIN: WD repeat-containing protein 70 [Pyrus x bretschneideri]	-	-	-	-	-	GO:0005515//protein binding	-	--
Chr4.g39083	160	130	405	394	9.061	7.646	24.14	20.84	8.3535	22.49	1.42883	8.79e-06	0.000617341	UGT85K5	KAB2597445.1 7-deoxyloganetin glucosyltransferase-like [Pyrus ussuriensis x Pyrus communis]	-	-	-	-	-	GO:0008194//UDP-glycosyltransferase activity	-	--
MSTRG.6667	29	44	0	0	2.26	3.545	0	0	2.9025	0.001	-11.5031	9.1e-06	0.000638071	--	-	-	-	-	-	-	-	-	--
Chr10.g15515	588	779	145	257	50.757	69.542	13.136	20.68	60.1495	16.908	-1.83085	9.24e-06	0.000646443	At5g48480	XP_009334250.1 PREDICTED: uncharacterized protein At5g48480-like [Pyrus x bretschneideri]	-	-	-	-	-	GO:0004462//lactoylglutathione lyase activity	GO:0005975//carbohydrate metabolic process;GO:0051596//methylglyoxal catabolic process	--
Chr4.g38586	106	103	283	321	5.957	5.986	16.69	16.815	5.9715	16.7525	1.48821	9.37e-06	0.000654119	PVA21	XP_009378401.1 PREDICTED: vesicle-associated protein 2-1-like [Pyrus x bretschneideri]	-	-	-	-	-	-	-	--
MSTRG.34764	28	45	0	0	1.94	3.224	0	0	2.582	0.001	-11.3343	9.55e-06	0.000665257	AAE13	malonate--CoA ligase [Malus domestica]	Metabolism;Metabolism;Metabolism;Metabolism	Global and overview maps;Global and overview maps;Lipid metabolism;Amino acid metabolism	ko01100//Metabolic pathways;ko01212//Fatty acid metabolism;ko00061//Fatty acid biosynthesis;ko00280//Valine, leucine and isoleucine degradation	K18660;K18660;K18660;K18660	-	GO:0016405//CoA-ligase activity;GO:0016878//acid-thiol ligase activity	GO:0008152//metabolic process	--
Chr8.g53974	39	82	4	4	3.267	7.104	0.352	0.312	5.1855	0.332	-3.96523	9.8e-06	0.000680599	IRL7	TQE01606.1 hypothetical protein C1H46_012836 [Malus baccata]	-	-	-	-	-	GO:0005515//protein binding;GO:0015643//toxic substance binding	GO:0009636//response to toxic substance;GO:0031342//negative regulation of cell killing	--
Chr13.g23861	0	0	29	43	0	0	1.363	1.795	0.001	1.579	10.6248	9.8e-06	0.000680599	SUC3	KAB2624573.1 sucrose transport protein SUC3 [Pyrus ussuriensis x Pyrus communis]	-	-	-	-	GO:0005575//cellular_component;GO:0005622//intracellular;GO:0005623//cell;GO:0005737//cytoplasm;GO:0005794//Golgi apparatus;GO:0005886//plasma membrane;GO:0012505//endomembrane system;GO:0016020//membrane;GO:0016021//integral component of membrane;GO:0031224//intrinsic component of membrane;GO:0042995//cell projection;GO:0043226//organelle;GO:0043227//membrane-bounded organelle;GO:0043229//intrac…	GO:0003674//molecular_function;GO:0005215//transporter activity;GO:0008515//sucrose transmembrane transporter activity;GO:0015114//phosphate ion transmembrane transporter activity;GO:0015144//carbohydrate transmembrane transporter activity;GO:0015154//disaccharide transmembrane transporter activity;GO:0015157//oligosaccharide transmembrane transporter activity;GO:0015291//secondary active transme…	GO:0005975//carbohydrate metabolic process;GO:0005984//disaccharide metabolic process;GO:0005985//sucrose metabolic process;GO:0006810//transport;GO:0006812//cation transport;GO:0006950//response to stress;GO:0008150//biological_process;GO:0008152//metabolic process;GO:0008643//carbohydrate transport;GO:0009311//oligosaccharide metabolic process;GO:0009611//response to wounding;GO:0009987//cellul…	--
Chr5.g08101	622	1663	230	286	25.871	71.532	10.021	11.098	48.7015	10.5595	-2.20542	1.03e-05	0.000711825	TUBA	XP_008372961.1 tubulin alpha chain [Malus domestica]	Cellular Processes	Transport and catabolism	ko04145//Phagosome	K07374	-	GO:0003924//GTPase activity	-	--
MSTRG.11400	0	0	33	37	0	0	5.019	4.911	0.001	4.965	12.2776	1.03e-05	0.000714114	TRANS11	phospho-N-acetylmuramoyl-pentapeptide-transferase homolog [Malus domestica]	Metabolism	Global and overview maps	ko01100//Metabolic pathways	K01000	GO:0030529//intracellular ribonucleoprotein complex;GO:0031224//intrinsic component of membrane	GO:0016780//phosphotransferase activity, for other substituted phosphate groups	GO:0010467//gene expression	--
Chr5.g06557	2952	1614	7241	6456	85.06	48.083	218.97	173.41	66.5715	196.19	1.55927	1.04e-05	0.000720031	At1g56130	KAB2637110.1 LRR receptor-like serine/threonine-protein kinase [Pyrus ussuriensis x Pyrus communis]	-	-	-	-	-	GO:0004672//protein kinase activity;GO:0005515//protein binding;GO:0005524//ATP binding	GO:0006468//protein phosphorylation	--
Chr13.g23336	528	375	1287	1087	15.961	11.723	40.83	30.632	13.842	35.731	1.36812	1.05e-05	0.000720799	NPF6.1	XP_009353501.1 PREDICTED: protein NRT1/ PTR FAMILY 6.1-like [Pyrus x bretschneideri]	-	-	-	-	GO:0016020//membrane	GO:0015333//peptide:proton symporter activity;GO:0022857//transmembrane transporter activity	GO:0015833//peptide transport;GO:0055085//transmembrane transport	--
Chr6.g52192	265	331	99	100	8.71	11.258	3.424	3.074	9.984	3.249	-1.61962	1.06e-05	0.000732183	At5g41620	XP_009350098.1 PREDICTED: uncharacterized protein At5g41620-like [Pyrus x bretschneideri]	-	-	-	-	-	GO:0016491//oxidoreductase activity	GO:0055114//oxidation-reduction process	--
Chr4.g39953	219	276	69	82	11.294	14.729	3.71	3.962	13.0115	3.836	-1.76211	1.08e-05	0.000740691	TUBB1	XP_008370041.1 tubulin beta chain [Malus domestica]	Cellular Processes	Transport and catabolism	ko04145//Phagosome	K07375	-	GO:0003924//GTPase activity	GO:0000910//cytokinesis	--
Contig31.g59212	139	97	381	341	3.833	2.78	11.063	8.778	3.3065	9.9205	1.58511	1.09e-05	0.000747732	PPH	RXH93983.1 hypothetical protein DVH24_016050 [Malus domestica]	-	-	-	-	-	GO:0003674//molecular_function;GO:0003824//catalytic activity;GO:0004672//protein kinase activity;GO:0005524//ATP binding;GO:0016787//hydrolase activity;GO:0047570//3-oxoadipate enol-lactonase activity;GO:0070205//2-succinyl-6-hydroxy-2,4-cyclohexadiene-1-carboxylate synthase activity	GO:0006468//protein phosphorylation;GO:0009102//biotin biosynthetic process;GO:0009234//menaquinone biosynthetic process;GO:0015979//photosynthesis;GO:0042952//beta-ketoadipate pathway	--
Chr10.g13935	417	620	142	189	16.411	25.261	5.868	6.935	20.836	6.4015	-1.7026	1.12e-05	0.000767076	CRK8	KAB2601048.1 cysteine-rich receptor-like protein kinase 15 [Pyrus ussuriensis x Pyrus communis]	-	-	-	-	-	GO:0004672//protein kinase activity;GO:0004674//protein serine/threonine kinase activity;GO:0005524//ATP binding;GO:0016844//strictosidine synthase activity	GO:0006468//protein phosphorylation;GO:0009058//biosynthetic process	--
Chr11.g10456	0	2	61	41	0	0.127	3.937	2.347	0.0635	3.142	5.62878	1.14e-05	0.000776555	--	XP_008384874.2 uncharacterized protein LOC103447457 isoform X1 [Malus domestica]	-	-	-	-	-	-	-	--
Chr2.g43356	607	451	2069	1212	58.657	45.107	209.8	109.232	51.882	159.516	1.6204	1.17e-05	0.000797942	GSTU8	XP_009335026.1 PREDICTED: probable glutathione S-transferase isoform X3 [Pyrus x bretschneideri]	Metabolism;Metabolism	Global and overview maps;Metabolism of other amino acids	ko01100//Metabolic pathways;ko00480//Glutathione metabolism	K00799;K00799	-	GO:0005515//protein binding;GO:0015035//protein disulfide oxidoreductase activity;GO:0016034//maleylacetoacetate isomerase activity	GO:0006559//L-phenylalanine catabolic process;GO:0006572//tyrosine catabolic process;GO:0006749//glutathione metabolic process;GO:0006790//sulfur compound metabolic process;GO:0042965//glutaredoxin biosynthetic process;GO:0045454//cell redox homeostasis;GO:0055114//oxidation-reduction process	--
Chr7.g32050	59	69	1	0	7.01	8.499	0.156	0	7.7545	0.078	-6.63542	1.18e-05	0.000803106	At5g62290	XP_009370493.1 PREDICTED: chloride conductance regulatory protein ICln-like [Pyrus x bretschneideri]	Genetic Information Processing	Translation	ko03013//Nucleocytoplasmic transport	K05019	-	GO:0032266//phosphatidylinositol-3-phosphate binding;GO:0043130//ubiquitin binding	-	--
Chr6.g53043	0	0	39	30	0	0	1.113	0.764	0.001	0.9385	9.87421	1.2e-05	0.000814101	RE2	XP_018505957.1 PREDICTED: uncharacterized protein LOC108868100 [Pyrus x bretschneideri]	-	-	-	-	-	-	-	--
Chr7.g34568	312	374	91	129	5.59	6.925	1.712	2.159	6.2575	1.9355	-1.69288	1.22e-05	0.000826153	RPPL1	KAB2594810.1 disease resistance RPP13-like protein 1 [Pyrus ussuriensis x Pyrus communis]	-	-	-	-	-	GO:0005515//protein binding;GO:0043531//ADP binding	-	--
Chr10.g15262	110	122	20	28	2.814	3.228	0.537	0.668	3.021	0.6025	-2.32599	1.24e-05	0.000837727	dennd5b	KAB2602020.1 hypothetical protein D8674_003025 [Pyrus ussuriensis x Pyrus communis]	-	-	-	-	-	-	-	--
Chr8.g54679	323	125	39	41	10.504	4.204	1.331	1.243	7.354	1.287	-2.51452	1.29e-05	0.000868297	HERC5	RXH91816.1 hypothetical protein DVH24_020839 [Malus domestica]	-	-	-	-	GO:0005680//anaphase-promoting complex	GO:0008270//zinc ion binding;GO:0061630//ubiquitin protein ligase activity;GO:0097602//cullin family protein binding	GO:0031145//anaphase-promoting complex-dependent proteasomal ubiquitin-dependent protein catabolic process;GO:0035556//intracellular signal transduction	--
Chr17.g24883	79	88	246	254	6.329	7.291	20.683	18.969	6.81	19.826	1.54167	1.33e-05	0.00089733	SNL6	XP_009375115.1 PREDICTED: cinnamoyl-CoA reductase-like SNL6 [Pyrus x bretschneideri]	-	-	-	-	-	GO:0003824//catalytic activity;GO:0003854//3-beta-hydroxy-delta5-steroid dehydrogenase activity;GO:0008712//ADP-glyceromanno-heptose 6-epimerase activity;GO:0016616//oxidoreductase activity, acting on the CH-OH group of donors, NAD or NADP as acceptor;GO:0016757//transferase activity, transferring glycosyl groups	GO:0005975//carbohydrate metabolic process;GO:0006694//steroid biosynthetic process;GO:0009244//lipopolysaccharide core region biosynthetic process;GO:0055114//oxidation-reduction process	--
Chr5.g06608	131	127	22	34	4.895	4.894	0.863	1.181	4.8945	1.022	-2.25977	1.36e-05	0.000915397	EMB2761	KAB2623758.1 threonine--tRNA ligase [Pyrus ussuriensis x Pyrus communis]	Genetic Information Processing	Translation	ko00970//Aminoacyl-tRNA biosynthesis	K01868	GO:0005737//cytoplasm;GO:0009345//glycine-tRNA ligase complex	GO:0000166//nucleotide binding;GO:0004812//aminoacyl-tRNA ligase activity;GO:0004813//alanine-tRNA ligase activity;GO:0004820//glycine-tRNA ligase activity;GO:0004828//serine-tRNA ligase activity;GO:0004829//threonine-tRNA ligase activity;GO:0005524//ATP binding	GO:0006418//tRNA aminoacylation for protein translation;GO:0006419//alanyl-tRNA aminoacylation;GO:0006426//glycyl-tRNA aminoacylation;GO:0006434//seryl-tRNA aminoacylation;GO:0006435//threonyl-tRNA aminoacylation;GO:0043039//tRNA aminoacylation	--
MSTRG.28541	0	0	33	34	0	0	2.572	2.349	0.001	2.4605	11.2647	1.37e-05	0.000918283	--	-	-	-	-	-	-	-	-	--
MSTRG.19364	122	205	16	38	3.86	6.722	0.549	1.123	5.291	0.836	-2.66197	1.38e-05	0.000921176	--	bark storage protein A-like [Pyrus ussuriensis x Pyrus communis]	-	-	-	-	-	-	GO:0055086//nucleobase-containing small molecule metabolic process	--
Chr11.g10527	35	32	0	0	1.403	1.326	0	0	1.3645	0.001	-10.4142	1.38e-05	0.000921176	--	XP_009337352.1 PREDICTED: uncharacterized protein LOC103929823 [Pyrus x bretschneideri]	-	-	-	-	-	-	-	--
Chr1.g58209	426	420	131	175	14.229	14.507	4.592	5.449	14.368	5.0205	-1.51696	1.39e-05	0.000929022	PCKA	KAB2597587.1 phosphoenolpyruvate carboxykinase [ATP]-like [Pyrus ussuriensis x Pyrus communis]	Metabolism;Metabolism;Metabolism;Metabolism;Metabolism;Metabolism;Metabolism	Global and overview maps;Global and overview maps;Global and overview maps;Carbohydrate metabolism;Carbohydrate metabolism;Energy metabolism;Carbohydrate metabolism	ko01100//Metabolic pathways;ko01110//Biosynthesis of secondary metabolites;ko01200//Carbon metabolism;ko00010//Glycolysis / Gluconeogenesis;ko00620//Pyruvate metabolism;ko00710//Carbon fixation in photosynthetic organisms;ko00020//Citrate cycle (TCA cycle)	K01610;K01610;K01610;K01610;K01610;K01610;K01610	-	GO:0004612//phosphoenolpyruvate carboxykinase (ATP) activity;GO:0005524//ATP binding	GO:0006094//gluconeogenesis	--
MSTRG.21088	0	0	28	40	0	0	2.558	3.246	0.001	2.902	11.5028	1.39e-05	0.000929022	RE2	retrovirus-related Pol polyprotein from transposon TNT 1-94 [Pyrus ussuriensis x Pyrus communis]	-	-	-	-	-	-	-	--
Chr3.g18076	45	54	0	3	2.404	2.99	0	0.16	2.697	0.08	-5.07521	1.44e-05	0.000960047	HEME1	XP_009334037.1 PREDICTED: uroporphyrinogen decarboxylase 1, chloroplastic [Pyrus x bretschneideri]	Metabolism;Metabolism;Metabolism	Global and overview maps;Global and overview maps;Metabolism of cofactors and vitamins	ko01100//Metabolic pathways;ko01110//Biosynthesis of secondary metabolites;ko00860//Porphyrin metabolism	K01599;K01599;K01599	-	GO:0004853//uroporphyrinogen decarboxylase activity	GO:0006779//porphyrin-containing compound biosynthetic process	--
Chr3.g20722	281	588	85	123	20.945	45.324	6.649	8.546	33.1345	7.5975	-2.12474	1.46e-05	0.000966236	pod	XP_009375169.1 PREDICTED: peroxidase A2-like [Pyrus x bretschneideri]	Metabolism;Metabolism;Metabolism	Global and overview maps;Global and overview maps;Biosynthesis of other secondary metabolites	ko01100//Metabolic pathways;ko01110//Biosynthesis of secondary metabolites;ko00940//Phenylpropanoid biosynthesis	K00430;K00430;K00430	-	GO:0004601//peroxidase activity;GO:0020037//heme binding	GO:0006979//response to oxidative stress;GO:0055114//oxidation-reduction process	--
Chr3.g18113	142	186	43	43	3.705	5.029	1.167	1.039	4.367	1.103	-1.98521	1.47e-05	0.000977253	LRR-RLK	XP_009334010.2 PREDICTED: probable leucine-rich repeat receptor-like serine/threonine-protein kinase At3g14840 isoform X1 [Pyrus x bretschneideri]	-	-	-	-	-	GO:0004672//protein kinase activity;GO:0005515//protein binding;GO:0005524//ATP binding	GO:0006468//protein phosphorylation	--
Chr6.g52067	27	29	116	126	1.631	1.811	7.352	7.094	1.721	7.223	2.06935	1.51e-05	0.00100022	--	TQD72076.1 hypothetical protein C1H46_042400 [Malus baccata]	-	-	-	-	-	-	-	--
Chr17.g25595	7	8	70	58	0.36	0.425	3.778	2.773	0.3925	3.2755	3.06095	1.55e-05	0.00102663	TOGT1	KAB2604693.1 scopoletin glucosyltransferase-like [Pyrus ussuriensis x Pyrus communis]	Metabolism;Metabolism	Global and overview maps;Biosynthesis of other secondary metabolites	ko01110//Biosynthesis of secondary metabolites;ko00940//Phenylpropanoid biosynthesis	K23260;K23260	-	GO:0008194//UDP-glycosyltransferase activity	-	--
Chr17.g25311	436	441	173	179	48.18	50.398	20.063	18.439	49.289	19.251	-1.35633	1.59e-05	0.00105116	GOS2	XP_008341842.1 protein translation factor SUI1 homolog [Malus domestica]	Genetic Information Processing	Translation	ko03013//Nucleocytoplasmic transport	K03113	GO:0005840//ribosome	GO:0003743//translation initiation factor activity	GO:0006413//translational initiation	--
Chr3.g18867	49	46	3	3	0.976	0.955	0.063	0.056	0.9655	0.0595	-4.02031	1.62e-05	0.00106508	HMA4	TQD86183.1 hypothetical protein C1H46_028259 [Malus baccata]	Environmental Information Processing;Organismal Systems	Signal transduction;Environmental adaptation	ko04016//MAPK signaling pathway - plant;ko04626//Plant-pathogen interaction	K13420;K13420	GO:0031004//potassium ion-transporting ATPase complex	GO:0003674//molecular_function;GO:0004008//copper-exporting ATPase activity;GO:0004672//protein kinase activity;GO:0005375//copper ion transmembrane transporter activity;GO:0005388//calcium-transporting ATPase activity;GO:0005515//protein binding;GO:0005524//ATP binding;GO:0008556//potassium-transporting ATPase activity;GO:0015434//cadmium-transporting ATPase activity;GO:0015444//magnesium-import…	GO:0006468//protein phosphorylation;GO:0006813//potassium ion transport;GO:0006816//calcium ion transport;GO:0006825//copper ion transport;GO:0009306//protein secretion;GO:0015691//cadmium ion transport;GO:0015693//magnesium ion transport;GO:0030001//metal ion transport	--
Chr17.g27805	157	158	30	47	7.604	7.914	1.525	2.122	7.759	1.8235	-2.08916	1.64e-05	0.00107816	TPK5	XP_009341518.1 PREDICTED: two-pore potassium channel 5-like [Pyrus x bretschneideri]	-	-	-	-	GO:0000325//plant-type vacuole;GO:0005575//cellular_component;GO:0005622//intracellular;GO:0005623//cell;GO:0005737//cytoplasm;GO:0005773//vacuole;GO:0005774//vacuolar membrane;GO:0005886//plasma membrane;GO:0005887//integral component of plasma membrane;GO:0009705//plant-type vacuole membrane;GO:0016020//membrane;GO:0016021//integral component of membrane;GO:0031090//organelle membrane;GO:003122…	GO:0003674//molecular_function;GO:0005215//transporter activity;GO:0005216//ion channel activity;GO:0005261//cation channel activity;GO:0005267//potassium channel activity;GO:0005488//binding;GO:0005509//calcium ion binding;GO:0008324//cation transmembrane transporter activity;GO:0015075//ion transmembrane transporter activity;GO:0015077//monovalent inorganic cation transmembrane transporter acti…	GO:0006810//transport;GO:0006811//ion transport;GO:0006812//cation transport;GO:0006813//potassium ion transport;GO:0008150//biological_process;GO:0009987//cellular process;GO:0015672//monovalent inorganic cation transport;GO:0030001//metal ion transport;GO:0030322//stabilization of membrane potential;GO:0034220//ion transmembrane transport;GO:0042391//regulation of membrane potential;GO:0051179/…	--
Chr15.g02859	440	421	905	1277	18.823	18.626	40.631	50.926	18.7245	45.7785	1.28974	1.69e-05	0.00110504	SPAPJ696.02	XP_009359685.1 PREDICTED: uncharacterized protein LOC103950225 [Pyrus x bretschneideri]	-	-	-	-	-	GO:0046872//metal ion binding	-	--
MSTRG.30756	4	2	39	63	0.195	0.1	2.443	4.797	0.1475	3.62	4.6172	1.69e-05	0.00110504	--	hypothetical protein DVH24_001672 [Malus domestica]	-	-	-	-	-	-	-	--
Chr17.g26908	157	187	410	539	3.922	4.839	10.759	12.57	4.3805	11.6645	1.41296	1.7e-05	0.00111007	PWP2	KAB2611373.1 periodic tryptophan protein 2-like protein [Pyrus ussuriensis x Pyrus communis]	Genetic Information Processing	Translation	ko03008//Ribosome biogenesis in eukaryotes	K14558	GO:0000151//ubiquitin ligase complex;GO:0005575//cellular_component;GO:0005622//intracellular;GO:0005623//cell;GO:0005634//nucleus;GO:0005730//nucleolus;GO:0005732//small nucleolar ribonucleoprotein complex;GO:0005737//cytoplasm;GO:0005829//cytosol;GO:0030117//membrane coat;GO:0030684//preribosome;GO:0030686//90S preribosome;GO:0031461//cullin-RING ubiquitin ligase complex;GO:0031974//membrane-en…	GO:0003674//molecular_function;GO:0003676//nucleic acid binding;GO:0003723//RNA binding;GO:0003729//mRNA binding;GO:0005198//structural molecule activity;GO:0005488//binding;GO:0005515//protein binding;GO:0030515//snoRNA binding;GO:0097159//organic cyclic compound binding;GO:1901363//heterocyclic compound binding	GO:0000028//ribosomal small subunit assembly;GO:0000447//endonucleolytic cleavage in ITS1 to separate SSU-rRNA from 5.8S rRNA and LSU-rRNA from tricistronic rRNA transcript (SSU-rRNA, 5.8S rRNA, LSU-rRNA);GO:0000460//maturation of 5.8S rRNA;GO:0000462//maturation of SSU-rRNA from tricistronic rRNA transcript (SSU-rRNA, 5.8S rRNA, LSU-rRNA);GO:0000466//maturation of 5.8S rRNA from tricistronic rRN…	--
Chr7.g34006	0	0	30	35	0	0	0.981	1.017	0.001	0.999	9.96434	1.71e-05	0.00111428	GIP	KAE8674604.1 hypothetical protein F3Y22_tig00111743pilonHSYRG00047 [Hibiscus syriacus]	-	-	-	-	GO:0005634//nucleus	GO:0003676//nucleic acid binding;GO:0008270//zinc ion binding	GO:0015074//DNA integration	--
Chr10.g16257	0	0	27	38	0	0	0.349	0.427	0.001	0.388	8.59991	1.86e-05	0.00120443	Tf2-12	KAA0047477.1 uncharacterized protein E6C27_scaffold498G00940 [Cucumis melo var. makuwa] [Cucumis melo]	-	-	-	-	-	GO:0003676//nucleic acid binding;GO:0003964//RNA-directed DNA polymerase activity;GO:0004523//RNA-DNA hybrid ribonuclease activity	GO:0000373//Group II intron splicing;GO:0015074//DNA integration	--
Chr12.g36836	0	0	27	38	0	0	0.349	0.427	0.001	0.388	8.59991	1.86e-05	0.00120443	Tf2-12	KAA0047477.1 uncharacterized protein E6C27_scaffold498G00940 [Cucumis melo var. makuwa] [Cucumis melo]	-	-	-	-	-	GO:0003676//nucleic acid binding;GO:0003964//RNA-directed DNA polymerase activity;GO:0004523//RNA-DNA hybrid ribonuclease activity	GO:0000373//Group II intron splicing;GO:0015074//DNA integration	--
Chr13.g22154	27	38	0	0	0.483	0.695	0	0	0.589	0.001	-9.20212	1.86e-05	0.00120443	RE1	KAB2626075.1 hypothetical protein D8674_017735 [Pyrus ussuriensis x Pyrus communis]	-	-	-	-	-	-	GO:0015074//DNA integration	--
Chr7.g32045	0	0	26	39	0	0	0.91	1.22	0.001	1.065	10.0566	1.93e-05	0.00125052	--	XP_009372910.1 PREDICTED: uncharacterized protein LOC103961979 [Pyrus x bretschneideri]	-	-	-	-	-	-	-	--
MSTRG.12811	39	26	0	0	1.937	1.335	0	0	1.636	0.001	-10.676	1.93e-05	0.00125052	--	-	-	-	-	-	-	-	-	--
Chr6.g51116	28	36	0	0	2.089	2.772	0	0	2.4305	0.001	-11.247	1.96e-05	0.00126488	MAIN	XP_008374950.2 serine/threonine-protein phosphatase 7 long form homolog [Malus domestica]	-	-	-	-	-	GO:0016787//hydrolase activity	-	--
Chr2.g43981	33	68	0	2	3.613	7.684	0	0.195	5.6485	0.0975	-5.85632	2.03e-05	0.00130558	EEF1AKMT4	XP_009354367.1 PREDICTED: methyltransferase-like protein 13 isoform X2 [Pyrus x bretschneideri]	-	-	-	-	-	GO:0008168//methyltransferase activity;GO:0008171//O-methyltransferase activity;GO:0008689//3-demethylubiquinone-9 3-O-methyltransferase activity;GO:0008757//S-adenosylmethionine-dependent methyltransferase activity;GO:0046406//magnesium protoporphyrin IX methyltransferase activity;GO:0061630//ubiquitin protein ligase activity	GO:0006464//cellular protein modification process;GO:0006744//ubiquinone biosynthetic process;GO:0008299//isoprenoid biosynthetic process;GO:0009086//methionine biosynthetic process;GO:0009102//biotin biosynthetic process;GO:0015995//chlorophyll biosynthetic process;GO:0016567//protein ubiquitination	--
Chr4.g40188	2144	1802	748	949	75.872	65.962	27.803	31.326	70.917	29.5645	-1.26227	2.09e-05	0.00134141	CIPK18	XP_009373129.1 PREDICTED: CBL-interacting protein kinase 2-like [Pyrus x bretschneideri]	-	-	-	-	-	GO:0004672//protein kinase activity;GO:0005524//ATP binding;GO:0016709//oxidoreductase activity, acting on paired donors, with incorporation or reduction of molecular oxygen, NAD(P)H as one donor, and incorporation of one atom of oxygen	GO:0006468//protein phosphorylation;GO:0006744//ubiquinone biosynthetic process;GO:0007165//signal transduction	--
Scaffold5.g20907	164	174	49	50	8.015	8.77	2.505	2.28	8.3925	2.3925	-1.81058	2.1e-05	0.00134591	--	XP_009345343.1 PREDICTED: E3 ubiquitin-protein ligase MARCH2-like [Pyrus x bretschneideri]	-	-	-	-	GO:0016020//membrane	GO:0008270//zinc ion binding	-	--
Scaffold2.g05407	58	57	1	0	7.771	7.802	0.143	0	7.7865	0.0715	-6.76689	2.1e-05	0.00134831	--	KAB2597424.1 39S ribosomal protein L23 [Pyrus ussuriensis x Pyrus communis]	Genetic Information Processing	Translation	ko03010//Ribosome	K02892	GO:0005575//cellular_component;GO:0005622//intracellular;GO:0005623//cell;GO:0005737//cytoplasm;GO:0005840//ribosome;GO:0022625//cytosolic large ribosomal subunit;GO:0032991//macromolecular complex;GO:0043226//organelle;GO:0043228//non-membrane-bounded organelle;GO:0043229//intracellular organelle;GO:0043232//intracellular non-membrane-bounded organelle;GO:0044424//intracellular part;GO:0044444//…	GO:0003674//molecular_function;GO:0003676//nucleic acid binding;GO:0003723//RNA binding;GO:0003735//structural constituent of ribosome;GO:0005198//structural molecule activity;GO:0005488//binding;GO:0019843//rRNA binding;GO:0097159//organic cyclic compound binding;GO:1901363//heterocyclic compound binding	GO:0006412//translation;GO:0006518//peptide metabolic process;GO:0006807//nitrogen compound metabolic process;GO:0008150//biological_process;GO:0008152//metabolic process;GO:0009058//biosynthetic process;GO:0009059//macromolecule biosynthetic process;GO:0009987//cellular process;GO:0010467//gene expression;GO:0019538//protein metabolic process;GO:0034641//cellular nitrogen compound metabolic proc…	--
Chr11.g11474	252	268	567	751	12.683	13.949	29.947	35.234	13.316	32.5905	1.29129	2.13e-05	0.00135966	CCS	XP_009374976.1 PREDICTED: capsanthin/capsorubin synthase, chromoplastic-like [Pyrus x bretschneideri]	Metabolism	Metabolism of terpenoids and polyketides	ko00906//Carotenoid biosynthesis	K14593	GO:0005737//cytoplasm;GO:0009342//glutamate synthase complex (NADPH)	GO:0003824//catalytic activity;GO:0004148//dihydrolipoyl dehydrogenase activity;GO:0004355//glutamate synthase (NADPH) activity;GO:0004791//thioredoxin-disulfide reductase activity;GO:0015036//disulfide oxidoreductase activity;GO:0016491//oxidoreductase activity;GO:0016647//oxidoreductase activity, acting on the CH-NH group of donors, oxygen as acceptor;GO:0016668//oxidoreductase activity, acting…	GO:0006096//glycolytic process;GO:0006537//glutamate biosynthetic process;GO:0006744//ubiquinone biosynthetic process;GO:0006790//sulfur compound metabolic process;GO:0006805//xenobiotic metabolic process;GO:0008652//cellular amino acid biosynthetic process;GO:0009228//thiamine biosynthetic process;GO:0009398//FMN biosynthetic process;GO:0015995//chlorophyll biosynthetic process;GO:0030494//bacte…	--
Chr5.g07545	0	0	24	41	0	0	2.351	3.619	0.001	2.985	11.5435	2.14e-05	0.00136706	RABA5B	XP_009358989.1 PREDICTED: ras-related protein RABA5b [Pyrus x bretschneideri]	-	-	-	-	GO:0005737//cytoplasm	GO:0003924//GTPase activity;GO:0005524//ATP binding;GO:0005525//GTP binding;GO:0016887//ATPase activity;GO:0043022//ribosome binding	GO:0006400//tRNA modification;GO:0042254//ribosome biogenesis	--
Chr4.g40455	175	231	507	547	8.728	11.888	26.515	25.45	10.308	25.9825	1.33378	2.15e-05	0.00136852	TBP1	XP_009376609.1 PREDICTED: 26S protease regulatory subunit 6A homolog [Pyrus x bretschneideri]	Genetic Information Processing	Folding, sorting and degradation	ko03050//Proteasome	K03065	GO:0000502//proteasome complex;GO:0009360//DNA polymerase III complex;GO:0009368//endopeptidase Clp complex;GO:0009376//HslUV protease complex;GO:0009379//Holliday junction helicase complex	GO:0003678//DNA helicase activity;GO:0003723//RNA binding;GO:0003724//RNA helicase activity;GO:0003887//DNA-directed DNA polymerase activity;GO:0004176//ATP-dependent peptidase activity;GO:0004222//metalloendopeptidase activity;GO:0004252//serine-type endopeptidase activity;GO:0004386//helicase activity;GO:0005524//ATP binding;GO:0008134//transcription factor binding;GO:0009378//four-way junction…	GO:0002949//tRNA threonylcarbamoyladenosine modification;GO:0006260//DNA replication;GO:0006281//DNA repair;GO:0006310//DNA recombination;GO:0006355//regulation of transcription, DNA-templated;GO:0006508//proteolysis;GO:0009306//protein secretion;GO:0010498//proteasomal protein catabolic process;GO:0019941//modification-dependent protein catabolic process;GO:0030436//asexual sporulation;GO:003229…	--
Chr11.g12387	6	2	35	98	0.437	0.151	2.71	6.687	0.294	4.6985	3.99831	2.23e-05	0.00141896	RIDA	KAB2603974.1 hypothetical protein D8674_038752 [Pyrus ussuriensis x Pyrus communis]	-	-	-	-	-	GO:0003674//molecular_function;GO:0019239//deaminase activity	GO:0008152//metabolic process;GO:0043571//maintenance of CRISPR repeat elements	--
Chr7.g32729	164	205	547	439	7.049	9.095	24.675	17.608	8.072	21.1415	1.38908	2.23e-05	0.00141896	MLO6	XP_009333712.1 PREDICTED: MLO-like protein 6 [Pyrus x bretschneideri]	-	-	-	-	GO:0016021//integral component of membrane	-	GO:0006952//defense response	--
Chr15.g04895	30	64	1	2	3.195	7.049	0.112	0.199	5.122	0.1555	-5.04172	2.26e-05	0.00143375	--	XP_009334512.1 PREDICTED: ganglioside-induced differentiation-associated protein 2-like [Pyrus x bretschneideri]	-	-	-	-	-	-	-	--
Chr6.g51620	49	20	171	175	2.802	1.205	10.272	9.373	2.0035	9.8225	2.29357	2.27e-05	0.00143375	CYP72A68	XP_009346501.1 PREDICTED: cytochrome P450 CYP749A22-like [Pyrus x bretschneideri]	Metabolism	Metabolism of terpenoids and polyketides	ko00905//Brassinosteroid biosynthesis	K15639	-	GO:0005506//iron ion binding;GO:0016705//oxidoreductase activity, acting on paired donors, with incorporation or reduction of molecular oxygen;GO:0020037//heme binding	GO:0055114//oxidation-reduction process	--
Chr7.g34577	262	290	97	100	12.625	14.445	4.876	4.482	13.535	4.679	-1.53242	2.27e-05	0.00143375	LAF3	XP_018504163.1 PREDICTED: uncharacterized protein LOC103952132 isoform X2 [Pyrus x bretschneideri]	-	-	-	-	GO:0005575//cellular_component	GO:0000034//adenine deaminase activity;GO:0003674//molecular_function;GO:0004151//dihydroorotase activity;GO:0004157//dihydropyrimidinase activity;GO:0008448//N-acetylglucosamine-6-phosphate deacetylase activity;GO:0008798//beta-aspartyl-peptidase activity;GO:0008892//guanine deaminase activity;GO:0009039//urease activity;GO:0016151//nickel cation binding;GO:0016787//hydrolase activity;GO:0018835…	GO:0006040//amino sugar metabolic process;GO:0006147//guanine catabolic process;GO:0006168//adenine salvage;GO:0006508//proteolysis;GO:0006548//histidine catabolic process;GO:0008150//biological_process;GO:0008152//metabolic process;GO:0009220//pyrimidine ribonucleotide biosynthetic process;GO:0019627//urea metabolic process;GO:0019634//organic phosphonate metabolic process	--
Chr11.g11424	32	30	0	0	2.271	2.198	0	0	2.2345	0.001	-11.1257	2.29e-05	0.00144499	--	XP_009346498.1 PREDICTED: uncharacterized protein LOC103938226 [Pyrus x bretschneideri]	-	-	-	-	GO:0005680//anaphase-promoting complex	GO:0008270//zinc ion binding;GO:0046872//metal ion binding;GO:0061630//ubiquitin protein ligase activity;GO:0097602//cullin family protein binding	GO:0031145//anaphase-promoting complex-dependent proteasomal ubiquitin-dependent protein catabolic process	--
Chr9.g44309	53	68	192	207	3.57	4.736	13.571	12.996	4.153	13.2835	1.67741	2.3e-05	0.0014494	PTP1	TQE11508.1 hypothetical protein C1H46_002883 [Malus baccata]	-	-	-	-	-	GO:0004721//phosphoprotein phosphatase activity;GO:0004725//protein tyrosine phosphatase activity	GO:0006470//protein dephosphorylation	--
Chr3.g20078	31	23	104	147	3.215	2.435	11.314	14.189	2.825	12.7515	2.17434	2.31e-05	0.00145103	--	XP_009341410.2 PREDICTED: protein ACCELERATED CELL DEATH 6-like [Pyrus x bretschneideri]	-	-	-	-	-	GO:0005515//protein binding	-	--
Chr10.g13693	53	68	3	8	2.053	2.737	0.12	0.289	2.395	0.2045	-3.54985	2.32e-05	0.00145829	--	KAB2630499.1 hypothetical protein D8674_008018 [Pyrus ussuriensis x Pyrus communis]	-	-	-	-	-	GO:0005543//phospholipid binding	-	--
Chr9.g46067	403	339	962	801	25.609	22.268	64.148	47.44	23.9385	55.794	1.22078	2.39e-05	0.00149962	GSTF9	KAB2613318.1 glutathione S-transferase F9-like [Pyrus ussuriensis x Pyrus communis]	Metabolism;Metabolism	Global and overview maps;Metabolism of other amino acids	ko01100//Metabolic pathways;ko00480//Glutathione metabolism	K00799;K00799	-	GO:0005515//protein binding;GO:0016034//maleylacetoacetate isomerase activity	GO:0006559//L-phenylalanine catabolic process;GO:0006572//tyrosine catabolic process;GO:0006749//glutathione metabolic process	--
Chr3.g18171	279	256	101	72	22.193	21.107	8.462	5.31	21.65	6.886	-1.65263	2.42e-05	0.00151265	UBC36	XP_003555344.1 ubiquitin-conjugating enzyme E2 36 [Glycine max]	Genetic Information Processing	Folding, sorting and degradation	ko04120//Ubiquitin mediated proteolysis	K10580	-	GO:0005515//protein binding	GO:0006464//cellular protein modification process;GO:0015031//protein transport	--
Chr16.g30458	43	45	135	219	5.129	5.542	16.672	24.131	5.3355	20.4015	1.93498	2.42e-05	0.00151265	HHL1	XP_009359285.1 PREDICTED: LOW QUALITY PROTEIN: protein HHL1, chloroplastic [Pyrus x bretschneideri]	-	-	-	-	GO:0005575//cellular_component;GO:0005622//intracellular;GO:0005623//cell;GO:0005737//cytoplasm;GO:0005739//mitochondrion;GO:0009507//chloroplast;GO:0009526//plastid envelope;GO:0009534//chloroplast thylakoid;GO:0009535//chloroplast thylakoid membrane;GO:0009536//plastid;GO:0009579//thylakoid;GO:0009941//chloroplast envelope;GO:0016020//membrane;GO:0016021//integral component of membrane;GO:00312…	GO:0003674//molecular_function;GO:0003824//catalytic activity;GO:0004175//endopeptidase activity;GO:0004222//metalloendopeptidase activity;GO:0005488//binding;GO:0008233//peptidase activity;GO:0008237//metallopeptidase activity;GO:0016787//hydrolase activity;GO:0043167//ion binding;GO:0043169//cation binding;GO:0046872//metal ion binding;GO:0070011//peptidase activity, acting on L-amino acid pept…	GO:0006508//proteolysis;GO:0006518//peptide metabolic process;GO:0006807//nitrogen compound metabolic process;GO:0008150//biological_process;GO:0008152//metabolic process;GO:0009987//cellular process;GO:0019538//protein metabolic process;GO:0034641//cellular nitrogen compound metabolic process;GO:0043170//macromolecule metabolic process;GO:0043603//cellular amide metabolic process;GO:0044237//cel…	--
MSTRG.268	59	74	10	7	8.12	10.532	1.444	0.898	9.326	1.171	-2.99352	2.46e-05	0.00153198	--	PREDICTED: LOC110867584 isoform [Prunus dulcis]	-	-	-	-	-	-	-	--
Chr9.g44894	1354	809	2827	2975	84.488	52.224	185.144	173.053	68.356	179.099	1.38961	2.54e-05	0.00158014	ACR11	XP_009365263.1 PREDICTED: ACT domain-containing protein ACR11-like [Pyrus x bretschneideri]	-	-	-	-	-	GO:0008773//[protein-PII] uridylyltransferase activity	GO:0018177//protein uridylylation	--
Chr7.g33712	0	0	29	32	0	0	0.695	0.681	0.001	0.688	9.42626	2.56e-05	0.0015901	GIP	KAE8728767.1 hypothetical protein F3Y22_tig00004072pilonHSYRG00118 [Hibiscus syriacus]	-	-	-	-	-	GO:0003676//nucleic acid binding;GO:0003723//RNA binding;GO:0008270//zinc ion binding	GO:0015074//DNA integration	--
Chr9.g46142	540	423	174	196	62	50.226	20.966	20.978	56.113	20.972	-1.41987	2.61e-05	0.00161845	--	XP_009375333.1 PREDICTED: cysteine-rich and transmembrane domain-containing protein B-like isoform X1 [Pyrus x bretschneideri]	-	-	-	-	GO:0016020//membrane	GO:0015097//mercury ion transmembrane transporter activity	GO:0015694//mercury ion transport	--
Chr12.g37275	22	42	0	0	1.043	2.055	0	0	1.549	0.001	-10.5971	2.62e-05	0.00161962	--	BBH07046.1 hypothetical protein Prudu_018854 [Prunus dulcis]	-	-	-	-	-	GO:0003676//nucleic acid binding;GO:0008270//zinc ion binding	GO:0015074//DNA integration	--
Chr11.g10146	12	14	70	89	1.312	1.599	8.002	9.025	1.4555	8.5135	2.54824	2.63e-05	0.00162212	--	KAB2607209.1 hypothetical protein D8674_006926 [Pyrus ussuriensis x Pyrus communis]	-	-	-	-	-	-	-	--
MSTRG.21657	34	27	0	0	3.422	2.811	0	0	3.1165	0.001	-11.6057	2.66e-05	0.00163948	--	PREDICTED: uncharacterized protein LOC103953283 isoform X1 [Pyrus x bretschneideri]	-	-	-	-	-	-	-	--
Chr11.g10736	141	189	31	49	18.363	25.455	4.237	5.949	21.909	5.093	-2.10494	2.66e-05	0.00164065	--	XP_009353674.1 PREDICTED: metallothionein-like protein type 2 isoform X3 [Pyrus x bretschneideri]	-	-	-	-	-	GO:0008270//zinc ion binding;GO:0046872//metal ion binding	-	--
Chr16.g29476	367	335	93	141	13.303	12.556	3.53	4.769	12.9295	4.1495	-1.63966	2.74e-05	0.00168375	SEOB	KAB2625520.1 sieve element occlusion a [Pyrus ussuriensis x Pyrus communis]	-	-	-	-	-	-	-	--
Chr16.g28300	58	63	0	6	2.841	3.191	0	0.274	3.016	0.137	-4.46039	2.81e-05	0.00172224	IPD3	RXH71102.1 hypothetical protein DVH24_015724 [Malus domestica]	-	-	-	-	GO:0005801//cis-Golgi network;GO:0005815//microtubule organizing center;GO:0016020//membrane;GO:0033179//proton-transporting V-type ATPase, V0 domain	GO:0015078//hydrogen ion transmembrane transporter activity	GO:0006886//intracellular protein transport;GO:1902600//hydrogen ion transmembrane transport	--
MSTRG.32652	22	41	0	0	1.169	2.254	0	0	1.7115	0.001	-10.741	2.82e-05	0.00173017	--	probable serine/threonine-protein kinase At1g54610 [Malus domestica]	-	-	-	-	-	GO:0004674//protein serine/threonine kinase activity;GO:0032550//purine ribonucleoside binding	GO:0006464//cellular protein modification process;GO:0006796//phosphate-containing compound metabolic process	--
Chr14.g47960	31	29	0	0	0.94	0.927	0	0	0.9335	0.001	-9.86651	2.84e-05	0.00173629	--	KAB2607821.1 F-box/LRR-repeat protein [Pyrus ussuriensis x Pyrus communis]	-	-	-	-	-	GO:0005515//protein binding	-	--
MSTRG.8589	1	1	39	45	0.119	0.123	4.869	4.99	0.121	4.9295	5.34836	2.85e-05	0.00174059	--	histone deacetylase 19-like isoform X1 [Malus domestica]	-	-	-	-	-	-	-	--
Chr16.g28197	33	53	145	214	1.761	2.926	8.121	10.646	2.3435	9.3835	2.00146	2.86e-05	0.00174175	GAPB	XP_009362871.1 PREDICTED: glyceraldehyde-3-phosphate dehydrogenase B, chloroplastic-like [Pyrus x bretschneideri]	Metabolism;Metabolism;Metabolism	Global and overview maps;Global and overview maps;Energy metabolism	ko01100//Metabolic pathways;ko01200//Carbon metabolism;ko00710//Carbon fixation in photosynthetic organisms	K05298;K05298;K05298	-	GO:0004073//aspartate-semialdehyde dehydrogenase activity;GO:0016620//oxidoreductase activity, acting on the aldehyde or oxo group of donors, NAD or NADP as acceptor;GO:0048001//erythrose-4-phosphate dehydrogenase activity;GO:0051287//NAD binding	GO:0006094//gluconeogenesis;GO:0006096//glycolytic process;GO:0008615//pyridoxine biosynthetic process;GO:0009086//methionine biosynthetic process;GO:0009088//threonine biosynthetic process;GO:0009089//lysine biosynthetic process via diaminopimelate;GO:0009097//isoleucine biosynthetic process;GO:0019682//glyceraldehyde-3-phosphate metabolic process;GO:0055114//oxidation-reduction process	--
Chr16.g30124	42	71	1	0	3.165	5.533	0.079	0	4.349	0.0395	-6.78269	2.95e-05	0.00179656	--	XP_018503726.1 PREDICTED: BTB/POZ and MATH domain-containing protein 3-like [Pyrus x bretschneideri]	-	-	-	-	-	GO:0005515//protein binding	-	--
Chr13.g23083	106053	100514	41652	54209	10969.5	10751.7	4521.29	5226.88	10860.6	4874.08	-1.1559	2.97e-05	0.00180479	PYRC1	XP_009369984.1 PREDICTED: major allergen Pyr c 1 [Pyrus x bretschneideri]	-	-	-	-	-	-	GO:0006952//defense response	--
Chr11.g11560	48	53	5	4	5.827	6.669	0.581	0.401	6.248	0.491	-3.6696	2.99e-05	0.00181174	--	XP_009347460.1 PREDICTED: uncharacterized protein LOC103939126 [Pyrus x bretschneideri]	-	-	-	-	-	GO:0022857//transmembrane transporter activity	GO:0055085//transmembrane transport	--
Chr11.g12880	8886	3804	1929	1792	586.967	259.858	133.723	110.345	423.413	122.034	-1.79478	3.01e-05	0.00182318	At1g78860	KAB2605554.1 epidermis-specific secreted glycoprotein EP1-like [Pyrus ussuriensis x Pyrus communis]	-	-	-	-	-	-	GO:0048544//recognition of pollen	--
MSTRG.9172	10	12	57	102	0.392	0.453	2.263	3.574	0.4225	2.9185	2.7882	3.03e-05	0.0018342	--	hypothetical protein C1H46_005212 [Malus baccata]	-	-	-	-	-	-	-	--
Chr14.g50537	2528	2288	1188	834	126.004	117.932	62.14	38.749	121.968	50.4445	-1.27373	3.15e-05	0.00190203	PAP17	XP_009360041.1 PREDICTED: purple acid phosphatase 17-like [Pyrus x bretschneideri]	Metabolism;Metabolism	Global and overview maps;Metabolism of cofactors and vitamins	ko01100//Metabolic pathways;ko00740//Riboflavin metabolism	K14379;K14379	-	GO:0016787//hydrolase activity	-	--
Chr5.g06582	0	0	14	59	0	0	0.579	2.146	0.001	1.3625	10.412	3.18e-05	0.00191848	At5g45160	KAB2600249.1 protein ROOT HAIR DEFECTIVE 3 2-like [Pyrus ussuriensis x Pyrus communis]	-	-	-	-	GO:0009898//cytoplasmic side of plasma membrane;GO:0055052//ATP-binding cassette (ABC) transporter complex, substrate-binding subunit-containing	GO:0000309//nicotinamide-nucleotide adenylyltransferase activity;GO:0003924//GTPase activity;GO:0005524//ATP binding;GO:0005525//GTP binding;GO:0015619//thiamine pyrophosphate-transporting ATPase activity;GO:0016817//hydrolase activity, acting on acid anhydrides;GO:0019843//rRNA binding;GO:0043022//ribosome binding;GO:0048502//thiamine-transporting ATPase activity	GO:0009435//NAD biosynthetic process;GO:0015888//thiamine transport;GO:0016226//iron-sulfur cluster assembly;GO:0030974//thiamine pyrophosphate transport;GO:0042254//ribosome biogenesis	--
MSTRG.3089	5	0	46	65	0.37	0	3.569	4.461	0.185	4.015	4.4398	3.21e-05	0.00193336	--	PREDICTED: 26S proteasome non-ATPase regulatory subunit 9 isoform X2 [Pyrus x bretschneideri]	-	-	-	-	-	-	GO:0001558//regulation of cell growth;GO:0006511//ubiquitin-dependent protein catabolic process;GO:0007165//signal transduction;GO:0035966//response to topologically incorrect protein;GO:0043623//cellular protein complex assembly;GO:0044786//cell cycle DNA replication	--
Chr2.g43135	24	36	0	0	0.793	1.266	0	0	1.0295	0.001	-10.0077	3.24e-05	0.00194532	--	XP_018500073.1 PREDICTED: uncharacterized protein LOC108866272 [Pyrus x bretschneideri]	-	-	-	-	GO:0030286//dynein complex	GO:0008569//ATP-dependent microtubule motor activity, minus-end-directed	GO:0007018//microtubule-based movement	--
Chr12.g35308	0	0	39	22	0	0	3.219	1.627	0.001	2.423	11.2426	3.31e-05	0.00198388	AKR1	XP_009364508.1 PREDICTED: probable aldo-keto reductase 1 [Pyrus x bretschneideri]	-	-	-	-	-	GO:0047834//D-threo-aldose 1-dehydrogenase activity	-	--
Chr10.g17214	48	66	192	189	0.924	1.314	3.869	3.39	1.119	3.6295	1.69756	3.35e-05	0.00200671	N	XP_028965021.1 TMV resistance protein N-like isoform X1 [Malus domestica]	-	-	-	-	GO:0005575//cellular_component	GO:0005515//protein binding;GO:0005524//ATP binding;GO:0016887//ATPase activity;GO:0017111//nucleoside-triphosphatase activity;GO:0043531//ADP binding	GO:0007165//signal transduction;GO:0008150//biological_process	--
Chr10.g15736	108	132	22	32	3.979	5.012	0.845	1.102	4.4955	0.9735	-2.20723	3.36e-05	0.00200825	N	XP_009346117.2 PREDICTED: disease resistance protein TAO1-like [Pyrus x bretschneideri]	-	-	-	-	-	GO:0004020//adenylylsulfate kinase activity;GO:0005515//protein binding;GO:0005524//ATP binding;GO:0016887//ATPase activity;GO:0043531//ADP binding;GO:0051287//NAD binding	GO:0006790//sulfur compound metabolic process;GO:0007165//signal transduction;GO:0055114//oxidation-reduction process	--
MSTRG.6504	57	49	1	0	5.502	4.892	0.101	0	5.197	0.0505	-6.68525	3.37e-05	0.00201132	--	hypothetical protein D8674_024579 [Pyrus ussuriensis x Pyrus communis]	-	-	-	-	-	-	-	--
Chr7.g33537	290	237	84	97	14.007	11.826	4.241	4.369	12.9165	4.305	-1.58513	3.45e-05	0.00205738	PAT14	XP_009338113.1 PREDICTED: probable protein S-acyltransferase 14 [Pyrus x bretschneideri]	-	-	-	-	-	GO:0016409//palmitoyltransferase activity	-	--
Chr1.g57230	90	107	264	286	9.953	12.295	30.747	29.504	11.124	30.1255	1.43731	3.49e-05	0.00207842	HSP18.1	XP_009344296.1 PREDICTED: 18.1 kDa class I heat shock protein-like [Pyrus x bretschneideri]	Genetic Information Processing	Folding, sorting and degradation	ko04141//Protein processing in endoplasmic reticulum	K13993	-	-	-	--
Chr10.g16643	478	288	122	122	19.732	12.295	5.285	4.695	16.0135	4.99	-1.68218	3.51e-05	0.00208318	AGPS1	XP_009378637.1 PREDICTED: glucose-1-phosphate adenylyltransferase large subunit 1-like isoform X1 [Pyrus x bretschneideri]	Metabolism;Metabolism;Metabolism;Metabolism	Global and overview maps;Global and overview maps;Carbohydrate metabolism;Carbohydrate metabolism	ko01100//Metabolic pathways;ko01110//Biosynthesis of secondary metabolites;ko00500//Starch and sucrose metabolism;ko00520//Amino sugar and nucleotide sugar metabolism	K00975;K00975;K00975;K00975	-	GO:0008878//glucose-1-phosphate adenylyltransferase activity;GO:0008879//glucose-1-phosphate thymidylyltransferase activity;GO:0016779//nucleotidyltransferase activity	GO:0000271//polysaccharide biosynthetic process;GO:0005978//glycogen biosynthetic process;GO:0009058//biosynthetic process;GO:0009243//O antigen biosynthetic process;GO:0019305//dTDP-rhamnose biosynthetic process	--
Chr14.g50183	0	0	21	40	0	0	3.441	5.822	0.001	4.6315	12.1773	3.53e-05	0.0020911	JJJ1	TQD99988.1 hypothetical protein C1H46_014367 [Malus baccata]	-	-	-	-	-	GO:0005515//protein binding	GO:0006457//protein folding;GO:0009408//response to heat;GO:0051726//regulation of cell cycle	--
Chr5.g09401	14	18	80	92	0.282	0.375	1.692	1.729	0.3285	1.7105	2.38045	3.57e-05	0.00211607	RPV1	TQE13484.1 hypothetical protein C1H46_000815 [Malus baccata]	-	-	-	-	GO:0000275//mitochondrial proton-transporting ATP synthase complex, catalytic core F(1);GO:0045261//proton-transporting ATP synthase complex, catalytic core F(1);GO:0045262//plasma membrane proton-transporting ATP synthase complex, catalytic core F(1)	GO:0005515//protein binding;GO:0005524//ATP binding;GO:0016887//ATPase activity;GO:0043531//ADP binding;GO:0046933//proton-transporting ATP synthase activity, rotational mechanism	GO:0007165//signal transduction;GO:0015986//ATP synthesis coupled proton transport	--
MSTRG.16809	45	61	0	1	0.979	1.373	0	0.02	1.176	0.01	-6.87774	3.58e-05	0.00211697	--	protein ROOT PRIMORDIUM DEFECTIVE 1-like [Pyrus ussuriensis x Pyrus communis]	-	-	-	-	-	-	-	--
Chr2.g41676	99	110	25	22	11.305	12.968	2.986	2.377	12.1365	2.6815	-2.17824	3.63e-05	0.00214127	At4g26220	XP_008337635.2 probable caffeoyl-CoA O-methyltransferase At4g26220 [Malus domestica]	Metabolism;Metabolism;Metabolism;Metabolism;Metabolism	Global and overview maps;Global and overview maps;Biosynthesis of other secondary metabolites;Biosynthesis of other secondary metabolites;Biosynthesis of other secondary metabolites	ko01100//Metabolic pathways;ko01110//Biosynthesis of secondary metabolites;ko00940//Phenylpropanoid biosynthesis;ko00941//Flavonoid biosynthesis;ko00945//Stilbenoid, diarylheptanoid and gingerol biosynthesis	K00588;K00588;K00588;K00588;K00588	-	GO:0004719//protein-L-isoaspartate (D-aspartate) O-methyltransferase activity;GO:0008171//O-methyltransferase activity	GO:0030091//protein repair	--
Chr10.g14824	127	121	29	34	3.921	3.864	0.94	0.979	3.8925	0.9595	-2.02034	3.69e-05	0.00217306	EIX1	KAB2601758.1 LRR receptor-like serine/threonine-protein kinase GSO2 [Pyrus ussuriensis x Pyrus communis]	-	-	-	-	-	GO:0005515//protein binding	-	--
Chr11.g10878	6	6	67	46	0.201	0.208	2.36	1.439	0.2045	1.8995	3.21545	3.7e-05	0.00217317	--	KAB2606789.1 receptor-like protein 2 [Pyrus ussuriensis x Pyrus communis]	-	-	-	-	-	GO:0005515//protein binding	-	--
Chr3.g19613	220	250	69	87	5.516	6.479	1.807	2.043	5.9975	1.925	-1.6395	3.71e-05	0.00217699	U2AF35A	XP_009349331.2 PREDICTED: uncharacterized protein LOC103940872 [Pyrus x bretschneideri]	-	-	-	-	-	GO:0003676//nucleic acid binding;GO:0046872//metal ion binding	GO:0008380//RNA splicing	C3H
Chr2.g43436	812	758	1598	1618	50.591	48.845	104.497	93.983	49.718	99.24	0.997153	3.76e-05	0.00220597	MDH1	XP_009346100.1 PREDICTED: malate dehydrogenase [NADP], chloroplastic-like [Pyrus x bretschneideri]	Metabolism;Metabolism;Metabolism;Metabolism	Global and overview maps;Global and overview maps;Carbohydrate metabolism;Energy metabolism	ko01100//Metabolic pathways;ko01200//Carbon metabolism;ko00620//Pyruvate metabolism;ko00710//Carbon fixation in photosynthetic organisms	K00051;K00051;K00051;K00051	GO:0005737//cytoplasm	GO:0004459//L-lactate dehydrogenase activity;GO:0016491//oxidoreductase activity;GO:0016616//oxidoreductase activity, acting on the CH-OH group of donors, NAD or NADP as acceptor;GO:0030060//L-malate dehydrogenase activity	GO:0006099//tricarboxylic acid cycle;GO:0055114//oxidation-reduction process	--
Chr1.g57624	62	12	0	0	1.677	0.336	0	0	1.0065	0.001	-9.97513	3.91e-05	0.00228594	At3g47570	XP_009342058.2 PREDICTED: probable LRR receptor-like serine/threonine-protein kinase At3g47570 [Pyrus x bretschneideri]	-	-	-	-	-	GO:0004672//protein kinase activity;GO:0005515//protein binding;GO:0005524//ATP binding	GO:0006468//protein phosphorylation	--
MSTRG.31794	0	2	42	43	0	0.156	3.324	3.023	0.078	3.1735	5.34646	3.92e-05	0.00228674	--	probably inactive leucine-rich repeat receptor-like protein kinase At5g48380 [Prunus avium]	-	-	-	-	GO:0016020//membrane	GO:0016772//transferase activity, transferring phosphorus-containing groups;GO:0032550//purine ribonucleoside binding	GO:0006464//cellular protein modification process;GO:0006796//phosphate-containing compound metabolic process	--
Chr8.g54515	2	2	22	85	0.243	0.261	2.375	8.28	0.252	5.3275	4.40196	3.92e-05	0.00228674	CML2	KAB2614364.1 calcium-binding protein CML10 [Pyrus ussuriensis x Pyrus communis]	-	-	-	-	GO:0016020//membrane	GO:0004553//hydrolase activity, hydrolyzing O-glycosyl compounds;GO:0005509//calcium ion binding;GO:0008233//peptidase activity	GO:0000272//polysaccharide catabolic process;GO:0005975//carbohydrate metabolic process	--
Chr11.g10393	93	92	236	290	1.717	1.757	4.599	5.009	1.737	4.804	1.46764	3.96e-05	0.00230704	RPPL1	TQE00984.1 hypothetical protein C1H46_013524 [Malus baccata]	-	-	-	-	-	GO:0005515//protein binding;GO:0043531//ADP binding	-	--
Chr5.g08222	30	27	0	0	0.312	0.294	0	0	0.303	0.001	-8.24317	3.97e-05	0.00231163	--	XP_028952471.1 LOW QUALITY PROTEIN: uncharacterized protein LOC103405291 [Malus domestica]	-	-	-	-	-	-	GO:0015074//DNA integration	--
Chr3.g20263	52	15	0	0	0.952	0.281	0	0	0.6165	0.001	-9.26796	4.01e-05	0.00232802	RE2	BBH03633.1 Seven transmembrane MLO family protein [Prunus dulcis]	-	-	-	-	GO:0005634//nucleus	GO:0003676//nucleic acid binding;GO:0005524//ATP binding;GO:0016818//hydrolase activity, acting on acid anhydrides, in phosphorus-containing anhydrides	GO:0006338//chromatin remodeling	ARR-B
Chr10.g17263	23	35	0	0	1.22	1.92	0	0	1.57	0.001	-10.6165	4.05e-05	0.00234985	OVA3	XP_008381718.3 glutamate--tRNA ligase, chloroplastic/mitochondrial [Malus domestica]	Metabolism;Metabolism;Genetic Information Processing;Metabolism	Global and overview maps;Global and overview maps;Translation;Metabolism of cofactors and vitamins	ko01100//Metabolic pathways;ko01110//Biosynthesis of secondary metabolites;ko00970//Aminoacyl-tRNA biosynthesis;ko00860//Porphyrin metabolism	K01885;K01885;K01885;K01885	GO:0005737//cytoplasm;GO:0009332//glutamate-tRNA ligase complex	GO:0004812//aminoacyl-tRNA ligase activity;GO:0004818//glutamate-tRNA ligase activity;GO:0004819//glutamine-tRNA ligase activity;GO:0005524//ATP binding;GO:0016876//ligase activity, forming aminoacyl-tRNA and related compounds	GO:0006400//tRNA modification;GO:0006424//glutamyl-tRNA aminoacylation;GO:0006425//glutaminyl-tRNA aminoacylation;GO:0043039//tRNA aminoacylation	--
Chr7.g33548	24	38	172	111	5.156	8.62	39.391	22.666	6.888	31.0285	2.17144	4.09e-05	0.00236895	RPL22C	XP_009338107.1 PREDICTED: 60S ribosomal protein L22-3 [Pyrus x bretschneideri]	Genetic Information Processing	Translation	ko03010//Ribosome	K02891	GO:0005737//cytoplasm;GO:0005840//ribosome	GO:0003735//structural constituent of ribosome;GO:0047632//agmatine deiminase activity	GO:0006412//translation;GO:0009446//putrescine biosynthetic process	--
MSTRG.17454	29	27	101	137	1.762	1.696	6.439	7.758	1.729	7.0985	2.03758	4.21e-05	0.00243591	--	hypothetical protein DVH24_015987 [Malus domestica]	-	-	-	-	-	-	-	--
Chr5.g06046	4	5	52	46	0.217	0.274	3.029	2.372	0.2455	2.7005	3.45943	4.34e-05	0.00250242	At4g21705	XP_009338632.1 PREDICTED: pentatricopeptide repeat-containing protein At4g21705, mitochondrial [Pyrus x bretschneideri]	-	-	-	-	GO:0005575//cellular_component;GO:0005622//intracellular;GO:0005623//cell;GO:0005737//cytoplasm;GO:0005739//mitochondrion;GO:0005869//dynactin complex;GO:0043226//organelle;GO:0043227//membrane-bounded organelle;GO:0043229//intracellular organelle;GO:0043231//intracellular membrane-bounded organelle;GO:0044424//intracellular part;GO:0044444//cytoplasmic part;GO:0044464//cell part	GO:0003674//molecular_function;GO:0003676//nucleic acid binding;GO:0003697//single-stranded DNA binding;GO:0003723//RNA binding;GO:0003824//catalytic activity;GO:0004518//nuclease activity;GO:0004519//endonuclease activity;GO:0005488//binding;GO:0005515//protein binding;GO:0016787//hydrolase activity;GO:0016788//hydrolase activity, acting on ester bonds;GO:0097159//organic cyclic compound binding…	GO:0006139//nucleobase-containing compound metabolic process;GO:0006725//cellular aromatic compound metabolic process;GO:0006807//nitrogen compound metabolic process;GO:0008150//biological_process;GO:0008152//metabolic process;GO:0009058//biosynthetic process;GO:0009451//RNA modification;GO:0009987//cellular process;GO:0016070//RNA metabolic process;GO:0034641//cellular nitrogen compound metaboli…	--
Chr11.g12091	44	58	1	0	4.03	5.494	0.096	0	4.762	0.048	-6.63239	4.35e-05	0.00250595	At1g06690	XP_009346555.1 PREDICTED: uncharacterized oxidoreductase At1g06690, chloroplastic-like [Pyrus x bretschneideri]	-	-	-	-	-	GO:0047834//D-threo-aldose 1-dehydrogenase activity	-	--
Chr2.g41454	28	28	0	0	2.728	2.822	0	0	2.775	0.001	-11.4383	4.41e-05	0.00253765	RPV1	XP_009347477.1 PREDICTED: TMV resistance protein N-like isoform X1 [Pyrus x bretschneideri]	-	-	-	-	GO:0005737//cytoplasm;GO:0008250//oligosaccharyltransferase complex;GO:0016021//integral component of membrane	GO:0004849//uridine kinase activity;GO:0005515//protein binding;GO:0005524//ATP binding;GO:0016887//ATPase activity;GO:0043531//ADP binding	GO:0007165//signal transduction;GO:0046108//uridine metabolic process	--
Chr5.g08823	7	8	74	49	0.431	0.509	4.781	2.812	0.47	3.7965	3.01394	4.43e-05	0.00254317	At4g17486	XP_018499881.1 PREDICTED: deSI-like protein At4g17486 [Pyrus x bretschneideri]	-	-	-	-	-	GO:0008233//peptidase activity	-	--
Chr17.g27351	351	307	708	764	13.011	11.767	27.537	26.428	12.389	26.9825	1.12296	4.45e-05	0.00255173	TPC1A	XP_009336200.1 PREDICTED: two pore calcium channel protein 1-like [Pyrus x bretschneideri]	-	-	-	-	GO:0016020//membrane	GO:0005216//ion channel activity;GO:0005509//calcium ion binding	GO:0006811//ion transport;GO:0055085//transmembrane transport	--
Chr12.g37707	86	80	280	214	5.006	4.801	17.088	11.594	4.9035	14.341	1.54826	4.46e-05	0.00255173	ILL3	KAB2631779.1 IAA-amino acid hydrolase ILR1-like 3 [Pyrus ussuriensis x Pyrus communis]	-	-	-	-	-	GO:0003674//molecular_function;GO:0003824//catalytic activity;GO:0004180//carboxypeptidase activity;GO:0004222//metalloendopeptidase activity;GO:0008777//acetylornithine deacetylase activity;GO:0009014//succinyl-diaminopimelate desuccinylase activity;GO:0016787//hydrolase activity	GO:0006508//proteolysis;GO:0006592//ornithine biosynthetic process;GO:0008150//biological_process;GO:0008152//metabolic process;GO:0009089//lysine biosynthetic process via diaminopimelate	--
Chr17.g25796	268	317	114	101	8.496	10.396	3.79	2.979	9.446	3.3845	-1.48076	4.63e-05	0.00264639	--	XP_009361509.2 PREDICTED: uncharacterized protein LOC103951783 [Pyrus x bretschneideri]	-	-	-	-	-	-	-	--
Chr15.g00808	22	35	0	0	1.53	2.518	0	0	2.024	0.001	-10.983	4.66e-05	0.00265534	--	XP_009334645.1 PREDICTED: uncharacterized protein LOC103927446 [Pyrus x bretschneideri]	-	-	-	-	-	-	-	--
Chr4.g39704	321	360	142	103	18.026	20.907	8.369	5.392	19.4665	6.8805	-1.50041	4.67e-05	0.00265534	At2g37460	KAB2622204.1 WAT1-related protein [Pyrus ussuriensis x Pyrus communis]	-	-	-	-	GO:0005575//cellular_component;GO:0005622//intracellular;GO:0005623//cell;GO:0005737//cytoplasm;GO:0005886//plasma membrane;GO:0005887//integral component of plasma membrane;GO:0005938//cell cortex;GO:0016020//membrane;GO:0016021//integral component of membrane;GO:0031224//intrinsic component of membrane;GO:0031226//intrinsic component of plasma membrane;GO:0044424//intracellular part;GO:0044425/…	GO:0003674//molecular_function;GO:0005215//transporter activity;GO:0015095//magnesium ion transmembrane transporter activity;GO:0022857//transmembrane transporter activity	GO:0006810//transport;GO:0007154//cell communication;GO:0007165//signal transduction;GO:0008150//biological_process;GO:0009719//response to endogenous stimulus;GO:0009725//response to hormone;GO:0009733//response to auxin;GO:0009734//auxin-activated signaling pathway;GO:0009755//hormone-mediated signaling pathway;GO:0009987//cellular process;GO:0010033//response to organic substance;GO:0015693//m…	--
MSTRG.23248	275	556	128	103	34.297	71.711	16.753	11.975	53.004	14.364	-1.88364	4.67e-05	0.00265534	--	-	-	-	-	-	-	-	-	--
Chr10.g17205	24	32	0	0	1.731	2.387	0	0	2.059	0.001	-11.0077	4.71e-05	0.00267495	--	KAB2603583.1 TMV resistance protein N-like [Pyrus ussuriensis x Pyrus communis]	-	-	-	-	-	GO:0005515//protein binding	-	--
Chr6.g50734	667	493	1406	1277	31.277	23.908	69.192	55.822	27.5925	62.507	1.17974	4.77e-05	0.00270549	At4g15970	XP_009348078.1 PREDICTED: uncharacterized protein At4g15970-like [Pyrus x bretschneideri]	-	-	-	-	-	-	-	--
Chr4.g38580	93	261	34	10	14.858	43.122	5.701	1.489	28.99	3.595	-3.01149	4.84e-05	0.0027398	--	TQD91215.1 hypothetical protein C1H46_023229 [Malus baccata]	-	-	-	-	-	-	-	--
MSTRG.3743	34	51	2	0	2.309	3.581	0.143	0	2.945	0.0715	-5.36418	4.87e-05	0.00275189	--	hypothetical protein DVH24_040918 [Malus domestica]	-	-	-	-	-	-	-	--
Chr2.g41276	0	0	27	28	0	0	3.696	3.379	0.001	3.5375	11.7885	4.95e-05	0.0027968	RBG7	XP_018506897.1 PREDICTED: glycine-rich RNA-binding protein-like [Pyrus x bretschneideri]	-	-	-	-	-	GO:0003676//nucleic acid binding	GO:0008380//RNA splicing	--
Chr15.g00370	43	56	1	0	3.134	4.227	0.076	0	3.6805	0.038	-6.59776	5.08e-05	0.00285872	--	XP_009362419.1 PREDICTED: F-box protein CPR30-like [Pyrus x bretschneideri]	-	-	-	-	-	-	-	--
Chr14.g49232	0	0	25	30	0	0	0.916	0.976	0.001	0.946	9.8857	5.08e-05	0.00285872	infB	XP_028948495.1 uncharacterized protein LOC114821018 isoform X1 [Malus domestica]	-	-	-	-	GO:0005575//cellular_component;GO:0005622//intracellular;GO:0005623//cell;GO:0005634//nucleus;GO:0005654//nucleoplasm;GO:0005737//cytoplasm;GO:0005739//mitochondrion;GO:0005759//mitochondrial matrix;GO:0005887//integral component of plasma membrane;GO:0009898//cytoplasmic side of plasma membrane;GO:0031974//membrane-enclosed lumen;GO:0031981//nuclear lumen;GO:0043190//ATP-binding cassette (ABC) t…	GO:0000049//tRNA binding;GO:0000166//nucleotide binding;GO:0001882//nucleoside binding;GO:0001883//purine nucleoside binding;GO:0003674//molecular_function;GO:0003676//nucleic acid binding;GO:0003723//RNA binding;GO:0003743//translation initiation factor activity;GO:0003746//translation elongation factor activity;GO:0003747//translation release factor activity;GO:0003824//catalytic activity;GO:00…	GO:0000103//sulfate assimilation;GO:0001514//selenocysteine incorporation;GO:0006412//translation;GO:0006413//translational initiation;GO:0006414//translational elongation;GO:0006415//translational termination;GO:0006417//regulation of translation;GO:0006446//regulation of translational initiation;GO:0006518//peptide metabolic process;GO:0006807//nitrogen compound metabolic process;GO:0006810//tr…	--
Contig43.g59329	73	98	18	8	3.855	5.385	1.015	0.385	4.62	0.7	-2.72247	5.11e-05	0.00286893	At3g58860	XP_009356067.1 PREDICTED: F-box/LRR-repeat protein At3g26922-like [Pyrus x bretschneideri]	-	-	-	-	-	GO:0005515//protein binding	-	--
Chr13.g23087	0	0	247	51	0	0	14.71	2.699	0.001	8.7045	13.0875	5.18e-05	0.00290597	FRAA3	XP_009347374.1 PREDICTED: major allergen Pru av 1-like isoform X1 [Pyrus x bretschneideri]	-	-	-	-	GO:0005737//cytoplasm	GO:0003676//nucleic acid binding;GO:0004523//RNA-DNA hybrid ribonuclease activity	GO:0006260//DNA replication;GO:0006357//regulation of transcription from RNA polymerase II promoter;GO:0006914//autophagy;GO:0006952//defense response;GO:0043093//FtsZ-dependent cytokinesis;GO:0090529//cell septum assembly	--
Chr4.g39138	69	165	21	6	12	29.677	3.833	0.973	20.8385	2.403	-3.11634	5.33e-05	0.00298659	EARLI1	XP_009333630.1 PREDICTED: 14 kDa proline-rich protein DC2.15-like [Pyrus x bretschneideri]	-	-	-	-	-	-	-	--
Chr8.g56027	82	183	402	616	2.366	5.441	12.168	16.552	3.9035	14.36	1.87922	5.36e-05	0.00299752	ARC5	XP_009333588.1 PREDICTED: dynamin-like protein ARC5 isoform X1 [Pyrus x bretschneideri]	-	-	-	-	-	GO:0003924//GTPase activity;GO:0005525//GTP binding	-	--
Chr5.g08846	35	49	3	2	0.864	1.264	0.068	0.047	1.064	0.0575	-4.20979	5.45e-05	0.00304466	pol	XP_028962991.1 LOW QUALITY PROTEIN: uncharacterized protein LOC103419262 [Malus domestica]	-	-	-	-	-	-	GO:0015074//DNA integration	--
Chr3.g18479	1760	1886	3407	3984	20.472	22.678	41.573	43.183	21.575	42.378	0.973955	5.49e-05	0.00306353	UTP20	XP_018503361.1 PREDICTED: small subunit processome component 20 homolog [Pyrus x bretschneideri]	-	-	-	-	GO:0016020//membrane	GO:0005262//calcium channel activity	GO:0006886//intracellular protein transport;GO:0070588//calcium ion transmembrane transport	--
Contig12.g41058	266	290	92	112	3.105	3.493	1.123	1.222	3.299	1.1725	-1.49244	5.55e-05	0.00309021	--	XP_009341002.1 PREDICTED: uncharacterized protein LOC103933073 [Pyrus x bretschneideri]	-	-	-	-	-	GO:0005515//protein binding	-	--
Chr5.g07109	26	28	0	0	1.48	1.649	0	0	1.5645	0.001	-10.6115	5.58e-05	0.00310449	LEGB	XP_009354949.1 PREDICTED: cruciferin CRU1-like [Pyrus x bretschneideri]	-	-	-	-	-	-	-	--
Chr5.g06005	208	236	551	489	8.15	9.563	22.657	17.861	8.8565	20.259	1.19375	5.6e-05	0.00310883	PPO	KAB2637406.1 polyphenol oxidase [Pyrus ussuriensis x Pyrus communis]	Metabolism;Metabolism;Metabolism;Metabolism	Global and overview maps;Global and overview maps;Amino acid metabolism;Biosynthesis of other secondary metabolites	ko01100//Metabolic pathways;ko01110//Biosynthesis of secondary metabolites;ko00350//Tyrosine metabolism;ko00950//Isoquinoline alkaloid biosynthesis	K00422;K00422;K00422;K00422	-	GO:0004097//catechol oxidase activity;GO:0016491//oxidoreductase activity	GO:0055114//oxidation-reduction process	--
MSTRG.34900	189	225	70	69	14.271	17.144	5.991	5.071	15.7075	5.531	-1.50584	5.61e-05	0.00311074	GABA-TP1	gamma aminobutyrate transaminase 3 [Pyrus ussuriensis x Pyrus communis]	Metabolism;Metabolism;Metabolism	Global and overview maps;Amino acid metabolism;Carbohydrate metabolism	ko01100//Metabolic pathways;ko00250//Alanine, aspartate and glutamate metabolism;ko00650//Butanoate metabolism	K16871;K16871;K16871	GO:0031090//organelle membrane;GO:0043231//intracellular membrane-bounded organelle;GO:0044444//cytoplasmic part	GO:0003867//4-aminobutyrate transaminase activity;GO:0046914//transition metal ion binding	GO:0000904//cell morphogenesis involved in differentiation;GO:0005984//disaccharide metabolic process;GO:0006105//succinate metabolic process;GO:0006970//response to osmotic stress;GO:0009063//cellular amino acid catabolic process;GO:0009064//glutamine family amino acid metabolic process;GO:0010038//response to metal ion;GO:0019751//polyol metabolic process;GO:0032787//monocarboxylic acid metabol…	--
Chr5.g09415	1849	958	524	326	98.85	52.965	29.399	16.247	75.9075	22.823	-1.73375	5.83e-05	0.00322716	--	KAB2635169.1 hypothetical protein D8674_025703 [Pyrus ussuriensis x Pyrus communis]	-	-	-	-	-	GO:0005199//structural constituent of cell wall	GO:0009664//plant-type cell wall organization	--
MSTRG.13582	756	900	188	359	41.359	51.476	11.109	18.628	46.4175	14.8685	-1.64241	6.15e-05	0.00339782	--	hypothetical protein D8674_022037 [Pyrus ussuriensis x Pyrus communis]	-	-	-	-	-	-	-	--
Contig23.g58973	1307	673	2943	2722	79.862	42.514	188.76	155.044	61.188	171.902	1.49027	6.2e-05	0.00342245	LHCA1	RXH94281.1 hypothetical protein DVH24_023965 [Malus domestica]	Metabolism;Metabolism	Global and overview maps;Energy metabolism	ko01100//Metabolic pathways;ko00196//Photosynthesis - antenna proteins	K08907;K08907	-	-	-	--
Chr11.g10629	25	28	0	0	1.528	1.716	0	0	1.622	0.001	-10.6636	6.32e-05	0.00348091	ORP3C	XP_009375896.1 PREDICTED: oxysterol-binding protein-related protein 3C-like [Pyrus x bretschneideri]	-	-	-	-	-	GO:0008289//lipid binding	-	--
Chr3.g19636	41	54	0	1	7.071	9.631	0	0.161	8.351	0.0805	-6.69682	6.36e-05	0.00349532	--	RXI04700.1 hypothetical protein DVH24_038974 [Malus domestica]	-	-	-	-	-	-	-	--
Chr3.g20615	1020	1006	1906	2596	18.922	19.313	37.106	44.893	19.1175	40.9995	1.10071	6.36e-05	0.00349532	MED15A	KAB2616793.1 mediator of RNA polymerase II transcription subunit 15a-like [Pyrus ussuriensis x Pyrus communis]	-	-	-	-	-	GO:0003712//transcription cofactor activity	GO:0006355//regulation of transcription, DNA-templated	--
Chr12.g36874	70	84	16	11	5.034	6.271	1.195	0.748	5.6525	0.9715	-2.5406	6.58e-05	0.00360975	UBC22	XP_009345363.1 PREDICTED: ubiquitin-conjugating enzyme E2 22-like isoform X2 [Pyrus x bretschneideri]	Genetic Information Processing	Folding, sorting and degradation	ko04120//Ubiquitin mediated proteolysis	K10583	-	-	-	--
Chr14.g48350	23	30	0	0	2.358	3.181	0	0	2.7695	0.001	-11.4354	6.6e-05	0.00361232	--	RXH76658.1 hypothetical protein DVH24_019546 [Malus domestica]	-	-	-	-	-	-	-	--
Chr14.g48167	3	0	34	52	0.302	0	3.592	4.879	0.151	4.2355	4.80991	6.88e-05	0.00375866	D14	TQD85711.1 hypothetical protein C1H46_028763 [Malus baccata]	-	-	-	-	-	GO:0003674//molecular_function;GO:0003824//catalytic activity;GO:0047570//3-oxoadipate enol-lactonase activity;GO:0070205//2-succinyl-6-hydroxy-2,4-cyclohexadiene-1-carboxylate synthase activity	GO:0009102//biotin biosynthetic process;GO:0009234//menaquinone biosynthetic process;GO:0015979//photosynthesis;GO:0042952//beta-ketoadipate pathway	--
Chr13.g23002	7	9	59	58	0.309	0.391	2.585	2.287	0.35	2.436	2.79909	6.9e-05	0.00375866	APUM24	TQE06558.1 hypothetical protein C1H46_007800 [Malus baccata]	-	-	-	-	GO:0000314//organellar small ribosomal subunit;GO:0022627//cytosolic small ribosomal subunit	GO:0003723//RNA binding;GO:0003735//structural constituent of ribosome	GO:0006412//translation	--
Chr6.g51533	1736	921	369	507	102.662	56.326	22.901	27.95	79.494	25.4255	-1.64457	6.9e-05	0.00375866	BT1	KAB2633258.1 BTB/POZ and TAZ domain-containing protein 1 [Pyrus ussuriensis x Pyrus communis]	-	-	-	-	-	GO:0005515//protein binding	-	TAZ
Chr5.g08158	1447	716	361	140	56.679	28.979	14.822	5.111	42.829	9.9665	-2.10343	6.9e-05	0.00375866	SQE1	XP_009378568.1 PREDICTED: squalene monooxygenase-like [Pyrus x bretschneideri]	Metabolism;Metabolism;Metabolism;Metabolism	Global and overview maps;Global and overview maps;Lipid metabolism;Metabolism of terpenoids and polyketides	ko01100//Metabolic pathways;ko01110//Biosynthesis of secondary metabolites;ko00100//Steroid biosynthesis;ko00909//Sesquiterpenoid and triterpenoid biosynthesis	K00511;K00511;K00511;K00511	GO:0005737//cytoplasm;GO:0009331//glycerol-3-phosphate dehydrogenase complex;GO:0009342//glutamate synthase complex (NADPH);GO:0016021//integral component of membrane	GO:0003824//catalytic activity;GO:0004148//dihydrolipoyl dehydrogenase activity;GO:0004355//glutamate synthase (NADPH) activity;GO:0004368//glycerol-3-phosphate dehydrogenase activity;GO:0004506//squalene monooxygenase activity;GO:0004729//oxygen-dependent protoporphyrinogen oxidase activity;GO:0004764//shikimate 3-dehydrogenase (NADP+) activity;GO:0008677//2-dehydropantoate 2-reductase activity;…	GO:0006071//glycerol metabolic process;GO:0006096//glycolytic process;GO:0006400//tRNA modification;GO:0006537//glutamate biosynthetic process;GO:0006631//fatty acid metabolic process;GO:0006744//ubiquinone biosynthetic process;GO:0006779//porphyrin-containing compound biosynthetic process;GO:0008652//cellular amino acid biosynthetic process;GO:0009228//thiamine biosynthetic process;GO:0009273//p…	--
Chr11.g12442	0	0	26	26	0	0	1.099	0.994	0.001	1.0465	10.0314	7.05e-05	0.0038333	At1g50920	XP_018507863.1 PREDICTED: nucleolar GTP-binding protein 1-like [Pyrus x bretschneideri]	Genetic Information Processing	Translation	ko03008//Ribosome biogenesis in eukaryotes	K06943	GO:0005737//cytoplasm	GO:0003924//GTPase activity;GO:0005525//GTP binding;GO:0015639//ferrous iron uptake transmembrane transporter activity;GO:0016772//transferase activity, transferring phosphorus-containing groups;GO:0019843//rRNA binding;GO:0043022//ribosome binding;GO:0051539//4 iron, 4 sulfur cluster binding	GO:0006400//tRNA modification;GO:0008150//biological_process;GO:0015684//ferrous iron transport;GO:0015809//arginine transport;GO:0015819//lysine transport;GO:0015822//ornithine transport;GO:0042254//ribosome biogenesis;GO:0051186//cofactor metabolic process	--
Chr10.g14916	21	32	0	0	2.039	3.213	0	0	2.626	0.001	-11.3587	7.12e-05	0.0038649	--	KAB2601833.1 hypothetical protein D8674_002838 [Pyrus ussuriensis x Pyrus communis]	-	-	-	-	-	GO:0003676//nucleic acid binding;GO:0004523//RNA-DNA hybrid ribonuclease activity	-	--
Scaffold3.g13621	229	259	73	96	6.237	7.307	2.095	2.432	6.772	2.2635	-1.58103	7.13e-05	0.0038649	MTV1	XP_009353570.1 PREDICTED: VHS domain-containing protein At3g16270 [Pyrus x bretschneideri]	-	-	-	-	-	-	GO:0006886//intracellular protein transport	--
Chr15.g02179	14	7	75	66	1.51	0.802	8.414	6.578	1.156	7.496	2.69698	7.24e-05	0.00391685	--	RXH88966.1 hypothetical protein DVH24_000565 [Malus domestica]	-	-	-	-	-	-	-	--
MSTRG.34244	20	33	0	0	1.587	2.674	0	0	2.1305	0.001	-11.057	7.49e-05	0.00404869	UBC11	ubiquitin-conjugating enzyme E2 28 [Pyrus ussuriensis x Pyrus communis]	Genetic Information Processing;Genetic Information Processing	Folding, sorting and degradation;Folding, sorting and degradation	ko04141//Protein processing in endoplasmic reticulum;ko04120//Ubiquitin mediated proteolysis	K06689;K06689	GO:0016020//membrane;GO:0043231//intracellular membrane-bounded organelle	GO:0019787//ubiquitin-like protein transferase activity;GO:0044389//ubiquitin-like protein ligase binding	GO:0003006//developmental process involved in reproduction;GO:0006259//DNA metabolic process;GO:0006511//ubiquitin-dependent protein catabolic process;GO:0006950//response to stress;GO:0043623//cellular protein complex assembly;GO:0044712//single-organism catabolic process;GO:0044763//single-organism cellular process;GO:0050789//regulation of biological process;GO:1902582//single-organism intrace…	--
Chr10.g15605	51	82	9	10	3.706	6.21	0.671	0.651	4.958	0.661	-2.90704	7.55e-05	0.00407507	At4g38150	XP_028958162.1 pentatricopeptide repeat-containing protein At4g38150 isoform X2 [Malus domestica]	-	-	-	-	-	GO:0004540//ribonuclease activity	GO:0006886//intracellular protein transport;GO:0016192//vesicle-mediated transport	--
Chr15.g00162	104	80	232	312	6.206	4.945	14.527	17.391	5.5755	15.959	1.5172	7.59e-05	0.00409183	MRS2-4	XP_009345839.1 PREDICTED: magnesium transporter MRS2-4-like [Pyrus x bretschneideri]	-	-	-	-	GO:0016020//membrane	GO:0015087//cobalt ion transmembrane transporter activity;GO:0015095//magnesium ion transmembrane transporter activity;GO:0046873//metal ion transmembrane transporter activity	GO:0006824//cobalt ion transport;GO:0015693//magnesium ion transport;GO:0030001//metal ion transport;GO:0055085//transmembrane transport	--
Chr2.g41706	1028	1583	484	560	45.122	71.855	22.31	22.906	58.4885	22.608	-1.37132	7.63e-05	0.00410294	BGLU12	KAB2606854.1 beta-glucosidase 13-like [Pyrus ussuriensis x Pyrus communis]	Metabolism;Metabolism;Metabolism	Global and overview maps;Global and overview maps;Metabolism of other amino acids	ko01100//Metabolic pathways;ko01110//Biosynthesis of secondary metabolites;ko00460//Cyanoamino acid metabolism	K13032;K13032;K13032	GO:0009341//beta-galactosidase complex	GO:0004553//hydrolase activity, hydrolyzing O-glycosyl compounds;GO:0004565//beta-galactosidase activity	GO:0005975//carbohydrate metabolic process;GO:0006012//galactose metabolic process	--
Chr3.g19547	43	51	132	223	3.763	4.616	12.123	18.192	4.1895	15.1575	1.85518	7.67e-05	0.0041194	rpsQ	XP_009364285.1 PREDICTED: uncharacterized protein LOC103954207 [Pyrus x bretschneideri]	Genetic Information Processing	Translation	ko03010//Ribosome	K02961	GO:0005840//ribosome;GO:0022627//cytosolic small ribosomal subunit	GO:0003735//structural constituent of ribosome	GO:0006412//translation	--
Chr5.g06860	1	0	41	50	0.098	0	4.208	4.558	0.049	4.383	6.48299	7.76e-05	0.00416283	--	XP_009341707.1 PREDICTED: protein PHOTOPERIOD-INDEPENDENT EARLY FLOWERING 1 [Pyrus x bretschneideri]	-	-	-	-	GO:0000228//nuclear chromosome;GO:0000785//chromatin;GO:0000790//nuclear chromatin;GO:0000812//Swr1 complex;GO:0005575//cellular_component;GO:0005618//cell wall;GO:0005622//intracellular;GO:0005623//cell;GO:0005634//nucleus;GO:0005694//chromosome;GO:0005737//cytoplasm;GO:0005829//cytosol;GO:0016514//SWI/SNF complex;GO:0030312//external encapsulating structure;GO:0031974//membrane-enclosed lumen;G…	GO:0000166//nucleotide binding;GO:0003674//molecular_function;GO:0003676//nucleic acid binding;GO:0003677//DNA binding;GO:0003824//catalytic activity;GO:0004386//helicase activity;GO:0005198//structural molecule activity;GO:0005488//binding;GO:0005524//ATP binding;GO:0008144//drug binding;GO:0016462//pyrophosphatase activity;GO:0016787//hydrolase activity;GO:0016817//hydrolase activity, acting on…	GO:0000003//reproduction;GO:0003006//developmental process involved in reproduction;GO:0006139//nucleobase-containing compound metabolic process;GO:0006325//chromatin organization;GO:0006338//chromatin remodeling;GO:0006351//transcription, DNA-templated;GO:0006355//regulation of transcription, DNA-templated;GO:0006725//cellular aromatic compound metabolic process;GO:0006807//nitrogen compound met…	--
Chr5.g07701	1	7	58	50	0.042	0.278	2.394	1.853	0.16	2.1235	3.7303	7.78e-05	0.00416657	RPV1	XP_009358880.1 PREDICTED: TMV resistance protein N-like isoform X1 [Pyrus x bretschneideri]	-	-	-	-	-	GO:0005515//protein binding;GO:0005524//ATP binding;GO:0043531//ADP binding	GO:0007165//signal transduction	--
Chr5.g09367	829	613	1464	2318	37.012	28.329	68.595	96.478	32.6705	82.5365	1.33704	8.04e-05	0.00430145	CFBP	XP_009368508.1 PREDICTED: fructose-1,6-bisphosphatase, cytosolic isoform X1 [Pyrus x bretschneideri]	Metabolism;Metabolism;Metabolism;Metabolism;Metabolism;Metabolism;Metabolism	Global and overview maps;Global and overview maps;Global and overview maps;Carbohydrate metabolism;Energy metabolism;Carbohydrate metabolism;Carbohydrate metabolism	ko01100//Metabolic pathways;ko01110//Biosynthesis of secondary metabolites;ko01200//Carbon metabolism;ko00010//Glycolysis / Gluconeogenesis;ko00710//Carbon fixation in photosynthetic organisms;ko00051//Fructose and mannose metabolism;ko00030//Pentose phosphate pathway	K03841;K03841;K03841;K03841;K03841;K03841;K03841	-	-	GO:0046855//inositol phosphate dephosphorylation	--
Chr9.g45873	371	376	768	798	13.34	13.983	28.993	26.741	13.6615	27.867	1.02844	8.09e-05	0.00432251	CASBPX1	KAB2634101.1 cycloartenol synthase-like [Pyrus ussuriensis x Pyrus communis]	Metabolism;Metabolism;Metabolism	Global and overview maps;Global and overview maps;Lipid metabolism	ko01100//Metabolic pathways;ko01110//Biosynthesis of secondary metabolites;ko00100//Steroid biosynthesis	K01853;K01853;K01853	-	GO:0003824//catalytic activity;GO:0034073//tetrahymanol cyclase activity;GO:0051007//squalene-hopene cyclase activity	GO:0016114//terpenoid biosynthetic process;GO:0019746//hopanoid biosynthetic process	--
MSTRG.21384	0	0	23	28	0	0	1.053	1.139	0.001	1.096	10.098	8.19e-05	0.00436015	--	PREDICTED: 2'-5' RNA ligase [Prunus dulcis]	-	-	-	-	-	GO:0003824//catalytic activity;GO:0005515//protein binding	GO:0046474//glycerophospholipid biosynthetic process	--
Chr2.g41985	23	28	0	0	1.732	2.18	0	0	1.956	0.001	-10.9337	8.19e-05	0.00436015	--	XP_009359628.1 PREDICTED: uncharacterized protein LOC103950184 [Pyrus x bretschneideri]	-	-	-	-	GO:0005575//cellular_component;GO:0005622//intracellular;GO:0005623//cell;GO:0005634//nucleus;GO:0005654//nucleoplasm;GO:0005737//cytoplasm;GO:0005739//mitochondrion;GO:0005740//mitochondrial envelope;GO:0005768//endosome;GO:0005769//early endosome;GO:0005770//late endosome;GO:0005829//cytosol;GO:0005886//plasma membrane;GO:0010008//endosome membrane;GO:0012505//endomembrane system;GO:0016020//me…	GO:0000166//nucleotide binding;GO:0001882//nucleoside binding;GO:0001883//purine nucleoside binding;GO:0003674//molecular_function;GO:0003824//catalytic activity;GO:0003924//GTPase activity;GO:0005488//binding;GO:0005525//GTP binding;GO:0016462//pyrophosphatase activity;GO:0016787//hydrolase activity;GO:0016817//hydrolase activity, acting on acid anhydrides;GO:0016818//hydrolase activity, acting …	GO:0000011//vacuole inheritance;GO:0006605//protein targeting;GO:0006623//protein targeting to vacuole;GO:0006810//transport;GO:0006886//intracellular protein transport;GO:0006892//post-Golgi vesicle-mediated transport;GO:0006895//Golgi to endosome transport;GO:0006897//endocytosis;GO:0006914//autophagy;GO:0006996//organelle organization;GO:0007032//endosome organization;GO:0007033//vacuole organ…	--
Chr7.g31789	71	85	223	217	5.34	6.612	17.603	15.215	5.976	16.409	1.45724	8.27e-05	0.00439363	RTNLB1	XP_008376662.1 reticulon-like protein B1 [Malus domestica]	-	-	-	-	-	-	-	--
Chr2.g42014	9	10	54	73	0.442	0.518	2.726	3.248	0.48	2.987	2.63759	8.28e-05	0.00439363	HMG3	XP_009369771.1 PREDICTED: 3-hydroxy-3-methylglutaryl-coenzyme A reductase 1-like [Pyrus x bretschneideri]	Metabolism;Metabolism;Metabolism	Global and overview maps;Global and overview maps;Metabolism of terpenoids and polyketides	ko01100//Metabolic pathways;ko01110//Biosynthesis of secondary metabolites;ko00900//Terpenoid backbone biosynthesis	K00021;K00021;K00021	GO:0005575//cellular_component;GO:0005622//intracellular;GO:0005623//cell;GO:0005737//cytoplasm;GO:0005739//mitochondrion;GO:0005740//mitochondrial envelope;GO:0005783//endoplasmic reticulum;GO:0005789//endoplasmic reticulum membrane;GO:0009526//plastid envelope;GO:0009536//plastid;GO:0012505//endomembrane system;GO:0016020//membrane;GO:0016021//integral component of membrane;GO:0031090//organell…	GO:0000166//nucleotide binding;GO:0003674//molecular_function;GO:0003824//catalytic activity;GO:0004420//hydroxymethylglutaryl-CoA reductase (NADPH) activity;GO:0005488//binding;GO:0016491//oxidoreductase activity;GO:0016614//oxidoreductase activity, acting on CH-OH group of donors;GO:0016616//oxidoreductase activity, acting on the CH-OH group of donors, NAD or NADP as acceptor;GO:0036094//small …	GO:0006139//nucleobase-containing compound metabolic process;GO:0006163//purine nucleotide metabolic process;GO:0006487//protein N-linked glycosylation;GO:0006614//SRP-dependent cotranslational protein targeting to membrane;GO:0006629//lipid metabolic process;GO:0006720//isoprenoid metabolic process;GO:0006725//cellular aromatic compound metabolic process;GO:0006732//coenzyme metabolic process;GO…	--
Chr11.g10549	1215	1501	516	673	19.144	24.453	8.534	9.883	21.7985	9.2085	-1.24319	8.34e-05	0.00442341	At4g27190	KAB2607019.1 disease resistance protein [Pyrus ussuriensis x Pyrus communis]	-	-	-	-	-	GO:0005515//protein binding;GO:0005524//ATP binding;GO:0043531//ADP binding	-	--
Chr3.g20233	17	37	0	0	0.21	0.48	0	0	0.345	0.001	-8.43045	8.39e-05	0.00444358	Tf2-12	KAA0047477.1 uncharacterized protein E6C27_scaffold498G00940 [Cucumis melo var. makuwa] [Cucumis melo]	-	-	-	-	-	GO:0003676//nucleic acid binding;GO:0003964//RNA-directed DNA polymerase activity;GO:0004523//RNA-DNA hybrid ribonuclease activity	GO:0000373//Group II intron splicing;GO:0015074//DNA integration	--
Chr4.g38657	32	41	1	1	1.54	2.068	0.063	0.053	1.804	0.058	-4.959	8.47e-05	0.00448016	At4g17620	RXI00916.1 hypothetical protein DVH24_001150 [Malus domestica]	-	-	-	-	-	-	-	--
Chr17.g27180	0	0	18	35	0	0	0.538	0.927	0.001	0.7325	9.51668	8.49e-05	0.00448119	RE1	KAE8728767.1 hypothetical protein F3Y22_tig00004072pilonHSYRG00118 [Hibiscus syriacus]	-	-	-	-	-	GO:0003676//nucleic acid binding;GO:0003723//RNA binding;GO:0008270//zinc ion binding	-	--
Chr5.g07491	192	10	5	1	9.77	0.526	0.267	0.047	5.148	0.157	-5.03518	8.6e-05	0.00453078	CYP82G1	XP_009348372.1 PREDICTED: cytochrome P450 82G1-like [Pyrus x bretschneideri]	Metabolism	Metabolism of terpenoids and polyketides	ko00904//Diterpenoid biosynthesis	K17961	-	GO:0005506//iron ion binding;GO:0016705//oxidoreductase activity, acting on paired donors, with incorporation or reduction of molecular oxygen;GO:0020037//heme binding	GO:0055114//oxidation-reduction process	--
Chr11.g09898	152	92	313	459	12.852	8.044	27.773	36.178	10.448	31.9755	1.61374	8.73e-05	0.00459638	ACD11	XP_009364747.1 PREDICTED: accelerated cell death 11-like [Pyrus x bretschneideri]	-	-	-	-	GO:0005737//cytoplasm	-	-	--
Chr9.g44886	97	114	29	20	3.734	4.502	1.176	0.707	4.118	0.9415	-2.12891	8.75e-05	0.00460104	At1g06470	XP_009365271.1 PREDICTED: probable sugar phosphate/phosphate translocator At1g06470 [Pyrus x bretschneideri]	-	-	-	-	GO:0016020//membrane;GO:0016021//integral component of membrane	-	GO:0043709//cell adhesion involved in single-species biofilm formation;GO:0055085//transmembrane transport	--
Chr10.g14578	140	359	839	943	1.672	4.419	10.481	10.463	3.0455	10.472	1.78179	9.09e-05	0.00477299	AIR9	KAB2601531.1 microtubule-associated protein AIR9-like [Pyrus ussuriensis x Pyrus communis]	-	-	-	-	-	GO:0005515//protein binding	-	--
Chr2.g43934	718	1321	255	398	30.925	58.84	11.526	15.98	44.8825	13.753	-1.70641	9.22e-05	0.00483022	CYP86B1	XP_009354420.1 PREDICTED: cytochrome P450 86B1-like [Pyrus x bretschneideri]	Metabolism	Lipid metabolism	ko00073//Cutin, suberine and wax biosynthesis	K15402	-	GO:0005506//iron ion binding;GO:0016705//oxidoreductase activity, acting on paired donors, with incorporation or reduction of molecular oxygen;GO:0020037//heme binding	GO:0055114//oxidation-reduction process	--
Chr4.g40792	104	155	347	359	5.485	8.454	19.207	17.651	6.9695	18.429	1.40285	9.23e-05	0.00483022	At5g18430	XP_008345732.2 GDSL esterase/lipase At5g18430-like [Malus domestica]	-	-	-	-	GO:0005575//cellular_component;GO:0005576//extracellular region	GO:0003674//molecular_function;GO:0003824//catalytic activity;GO:0016787//hydrolase activity;GO:0016788//hydrolase activity, acting on ester bonds	GO:0006629//lipid metabolic process;GO:0008150//biological_process;GO:0008152//metabolic process;GO:0009056//catabolic process;GO:0016042//lipid catabolic process;GO:0044238//primary metabolic process;GO:0071704//organic substance metabolic process;GO:1901575//organic substance catabolic process	--
MSTRG.28233	77	178	20	27	4.125	9.86	1.124	1.348	6.9925	1.236	-2.50013	9.24e-05	0.00483022	--	hypothetical protein C1H46_027874 [Malus baccata]	-	-	-	-	-	-	-	--
Contig19.g58814	147	128	44	34	9.445	8.46	2.984	2.016	8.9525	2.5	-1.84036	9.61e-05	0.0050127	At1g03900	KAB2611625.1 hypothetical protein D8674_019657 [Pyrus ussuriensis x Pyrus communis]	-	-	-	-	GO:0016020//membrane	-	GO:0006897//endocytosis	--
Chr9.g45259	61	69	182	198	1.601	1.866	5.038	4.846	1.7335	4.942	1.51141	9.64e-05	0.0050226	NUP50B	XP_028964229.1 nuclear pore complex protein NUP50A-like isoform X1 [Malus domestica]	-	-	-	-	GO:0005643//nuclear pore	-	GO:0046907//intracellular transport	--
Chr1.g56838	0	0	21	29	0	0	0.567	0.696	0.001	0.6315	9.30264	9.68e-05	0.00503948	RPM1	XP_028959201.1 disease resistance protein RPM1-like [Malus domestica]	Organismal Systems	Environmental adaptation	ko04626//Plant-pathogen interaction	K13457	-	GO:0005515//protein binding;GO:0043531//ADP binding	-	--
Chr17.g25209	282	252	549	669	8.963	8.297	18.34	19.827	8.63	19.0835	1.14489	9.71e-05	0.00504773	FER	KAB2610398.1 receptor-like protein kinase FERONIA [Pyrus ussuriensis x Pyrus communis]	-	-	-	-	-	GO:0004672//protein kinase activity;GO:0005524//ATP binding	GO:0006468//protein phosphorylation	--
Chr6.g52657	751	442	225	111	14.411	8.771	4.531	1.986	11.591	3.2585	-1.83073	9.78e-05	0.00507594	INVA	XP_009343902.1 PREDICTED: acid beta-fructofuranosidase-like [Pyrus x bretschneideri]	Metabolism;Metabolism;Metabolism;Metabolism	Global and overview maps;Global and overview maps;Carbohydrate metabolism;Carbohydrate metabolism	ko01100//Metabolic pathways;ko01110//Biosynthesis of secondary metabolites;ko00500//Starch and sucrose metabolism;ko00052//Galactose metabolism	K01193;K01193;K01193;K01193	-	GO:0004564//beta-fructofuranosidase activity;GO:0004575//sucrose alpha-glucosidase activity	-	--
Chr2.g43627	71	114	14	21	6.135	10.187	1.27	1.692	8.161	1.481	-2.46217	9.95e-05	0.00515615	RPS4B	XP_009355027.1 PREDICTED: TMV resistance protein N-like [Pyrus x bretschneideri]	-	-	-	-	-	GO:0005515//protein binding	-	--
Chr10.g14737	198	165	401	476	8.949	7.712	19.02	20.055	8.3305	19.5375	1.22977	0.000100327	0.00519118	At2g35130	XP_009353966.1 PREDICTED: pentatricopeptide repeat-containing protein At2g35130 isoform X1 [Pyrus x bretschneideri]	-	-	-	-	GO:0005575//cellular_component;GO:0005622//intracellular;GO:0005623//cell;GO:0043226//organelle;GO:0043227//membrane-bounded organelle;GO:0043229//intracellular organelle;GO:0043231//intracellular membrane-bounded organelle;GO:0044424//intracellular part;GO:0044464//cell part	GO:0003674//molecular_function;GO:0003676//nucleic acid binding;GO:0003723//RNA binding;GO:0003824//catalytic activity;GO:0004518//nuclease activity;GO:0004519//endonuclease activity;GO:0005488//binding;GO:0005515//protein binding;GO:0008270//zinc ion binding;GO:0016787//hydrolase activity;GO:0016788//hydrolase activity, acting on ester bonds;GO:0016832//aldehyde-lyase activity;GO:0097159//organi…	GO:0005975//carbohydrate metabolic process;GO:0006139//nucleobase-containing compound metabolic process;GO:0006725//cellular aromatic compound metabolic process;GO:0006807//nitrogen compound metabolic process;GO:0008150//biological_process;GO:0008152//metabolic process;GO:0009451//RNA modification;GO:0009987//cellular process;GO:0016070//RNA metabolic process;GO:0034641//cellular nitrogen compoun…	--
Chr4.g38987	22	19	84	98	0.978	0.902	3.947	4.098	0.94	4.0225	2.09736	0.000102963	0.00531106	PHR1	RXI01120.1 hypothetical protein DVH24_001354 [Malus domestica]	-	-	-	-	GO:0005575//cellular_component;GO:0005622//intracellular;GO:0005623//cell;GO:0005634//nucleus;GO:0043226//organelle;GO:0043227//membrane-bounded organelle;GO:0043229//intracellular organelle;GO:0043231//intracellular membrane-bounded organelle;GO:0044424//intracellular part;GO:0044464//cell part	GO:0000166//nucleotide binding;GO:0003674//molecular_function;GO:0003676//nucleic acid binding;GO:0003677//DNA binding;GO:0003824//catalytic activity;GO:0003904//deoxyribodipyrimidine photo-lyase activity;GO:0003913//DNA photolyase activity;GO:0005488//binding;GO:0016829//lyase activity;GO:0016830//carbon-carbon lyase activity;GO:0036094//small molecule binding;GO:0043167//ion binding;GO:0043168/…	GO:0000719//photoreactive repair;GO:0006139//nucleobase-containing compound metabolic process;GO:0006259//DNA metabolic process;GO:0006281//DNA repair;GO:0006290//pyrimidine dimer repair;GO:0006725//cellular aromatic compound metabolic process;GO:0006807//nitrogen compound metabolic process;GO:0006950//response to stress;GO:0006974//cellular response to DNA damage stimulus;GO:0008150//biological_…	--
Chr11.g11960	22	18	93	86	1.357	1.149	6.022	4.947	1.253	5.4845	2.12997	0.000103043	0.00531106	--	XP_009375358.1 PREDICTED: uncharacterized protein LOC103964184 [Pyrus x bretschneideri]	-	-	-	-	GO:0005783//endoplasmic reticulum;GO:0005815//microtubule organizing center	-	-	--
Chr15.g03688	0	0	23	26	0	0	3.685	3.7	0.001	3.6925	11.8504	0.000103079	0.00531106	--	KAB2601656.1 S ribonuclease [Pyrus ussuriensis x Pyrus communis]	-	-	-	-	-	-	-	--
MSTRG.16805	10	10	56	70	0.905	0.936	5.318	5.905	0.9205	5.6115	2.6079	0.000103666	0.00533377	--	-	-	-	-	-	-	-	-	--
Chr11.g09927	43	39	1	4	2.003	1.878	0.049	0.174	1.9405	0.1115	-4.12131	0.000103899	0.00533826	RE1	BBG98439.1 hypothetical protein Prudu_007845 [Prunus dulcis]	-	-	-	-	GO:0005634//nucleus;GO:0005737//cytoplasm	GO:0003723//RNA binding;GO:0005515//protein binding	GO:0006397//mRNA processing;GO:0007165//signal transduction;GO:0015074//DNA integration	--
Chr14.g49041	462	316	156	95	12.29	8.693	4.355	2.356	10.4915	3.3555	-1.64462	0.000106376	0.00545783	--	XP_009364933.1 PREDICTED: uncharacterized protein LOC103954829 [Pyrus x bretschneideri]	-	-	-	-	-	GO:0005515//protein binding;GO:0005524//ATP binding;GO:0046872//metal ion binding	-	--
Scaffold2.g05428	337	455	168	127	28.682	40.067	15.049	10.07	34.3745	12.5595	-1.45256	0.000107422	0.00550378	PLAT1	XP_009378783.1 PREDICTED: PLAT domain-containing protein 3-like [Pyrus x bretschneideri]	-	-	-	-	-	GO:0005515//protein binding	-	--
MSTRG.2955	67	51	10	6	11.146	8.87	1.765	0.94	10.008	1.3525	-2.88745	0.000108549	0.00555374	--	S ribonuclease [Pyrus ussuriensis x Pyrus communis]	-	-	-	-	-	-	-	--
Chr10.g14450	164	214	411	607	17.34	23.399	45.653	59.983	20.3695	52.818	1.37462	0.000108975	0.00556778	PUP10	XP_009360855.1 PREDICTED: probable purine permease 9 [Pyrus x bretschneideri]	-	-	-	-	GO:0016020//membrane;GO:0016021//integral component of membrane	-	-	--
Chr17.g25433	0	0	34	17	0	0	1.812	0.805	0.001	1.3085	10.3537	0.000109295	0.00557633	B120	KAB2610569.1 receptor-like serine/threonine-protein kinase SD1-8 [Pyrus ussuriensis x Pyrus communis]	-	-	-	-	-	GO:0004672//protein kinase activity;GO:0005524//ATP binding	GO:0006468//protein phosphorylation	--
Chr4.g38347	8	17	69	84	0.372	0.817	3.367	3.641	0.5945	3.504	2.55925	0.000110197	0.00561451	PME35	XP_009339900.1 PREDICTED: probable pectinesterase/pectinesterase inhibitor 35 [Pyrus x bretschneideri]	-	-	-	-	GO:0005575//cellular_component;GO:0005576//extracellular region;GO:0005618//cell wall;GO:0005623//cell;GO:0030312//external encapsulating structure;GO:0044464//cell part;GO:0071944//cell periphery	GO:0003674//molecular_function;GO:0003824//catalytic activity;GO:0004315//3-oxoacyl-[acyl-carrier-protein] synthase activity;GO:0004857//enzyme inhibitor activity;GO:0016787//hydrolase activity;GO:0016788//hydrolase activity, acting on ester bonds;GO:0030234//enzyme regulator activity;GO:0030247//polysaccharide binding;GO:0030599//pectinesterase activity;GO:0045330//aspartyl esterase activity;GO:…	GO:0000272//polysaccharide catabolic process;GO:0005975//carbohydrate metabolic process;GO:0005976//polysaccharide metabolic process;GO:0006633//fatty acid biosynthetic process;GO:0008150//biological_process;GO:0008152//metabolic process;GO:0009056//catabolic process;GO:0009057//macromolecule catabolic process;GO:0009987//cellular process;GO:0010393//galacturonan metabolic process;GO:0016043//cel…	--
Chr6.g51585	29	20	0	0	0.916	0.654	0	0	0.785	0.001	-9.61655	0.000112042	0.00570059	--	-	-	-	-	-	-	-	-	--
Chr9.g45860	302	394	25	105	9.546	12.854	0.831	3.092	11.2	1.9615	-2.51347	0.000112946	0.00573859	OSCBPY	KAB2613204.1 beta-amyrin synthase-like [Pyrus ussuriensis x Pyrus communis]	Metabolism;Metabolism	Global and overview maps;Metabolism of terpenoids and polyketides	ko01110//Biosynthesis of secondary metabolites;ko00909//Sesquiterpenoid and triterpenoid biosynthesis	K15813;K15813	-	GO:0003824//catalytic activity;GO:0034073//tetrahymanol cyclase activity;GO:0051007//squalene-hopene cyclase activity	GO:0016114//terpenoid biosynthetic process;GO:0019746//hopanoid biosynthetic process	--
Chr17.g27050	111	190	388	496	1.407	2.491	5.162	5.861	1.949	5.5115	1.49971	0.000114208	0.00579469	RPP8L4	XP_009338497.2 PREDICTED: uncharacterized protein LOC103930839 [Pyrus x bretschneideri]	-	-	-	-	-	GO:0016301//kinase activity;GO:0043531//ADP binding	-	--
MSTRG.24177	242	253	101	87	38.888	42.045	17.033	13.033	40.4665	15.033	-1.4286	0.000116057	0.00588032	--	-	-	-	-	-	-	-	-	--
Chr3.g18189	0	0	19	30	0	0	1.543	2.165	0.001	1.854	10.8564	0.000117299	0.00593503	TPR3	KAB2619037.1 topless-related protein 1-like [Pyrus ussuriensis x Pyrus communis]	-	-	-	-	-	-	-	--
MSTRG.25552	0	0	15	37	0	0	1.696	3.717	0.001	2.7065	11.4022	0.000118021	0.00596331	--	-	-	-	-	-	-	-	-	--
MSTRG.33997	53	33	1	0	5.335	3.435	0.106	0	4.385	0.053	-6.37044	0.000119058	0.00600741	--	hypothetical protein DVH24_035100 [Malus domestica]	-	-	-	-	-	-	-	--
Chr1.g57999	436	570	1017	1274	32.799	44.378	80.315	89.404	38.5885	84.8595	1.13691	0.000122495	0.00617231	--	XP_009367827.1 PREDICTED: uncharacterized protein LOC103957397 [Pyrus x bretschneideri]	-	-	-	-	GO:0005763//mitochondrial small ribosomal subunit;GO:0005840//ribosome	GO:0003735//structural constituent of ribosome	GO:0006412//translation	--
Chr15.g01547	31	18	0	0	3.688	2.243	0	0	2.9655	0.001	-11.5341	0.00012389	0.00623404	ISCA	XP_009336368.1 PREDICTED: iron-sulfur assembly protein IscA, chloroplastic [Pyrus x bretschneideri]	-	-	-	-	GO:0005575//cellular_component;GO:0005622//intracellular;GO:0005623//cell;GO:0005737//cytoplasm;GO:0005739//mitochondrion;GO:0005759//mitochondrial matrix;GO:0005829//cytosol;GO:0009507//chloroplast;GO:0009532//plastid stroma;GO:0009536//plastid;GO:0009570//chloroplast stroma;GO:0031974//membrane-enclosed lumen;GO:0043226//organelle;GO:0043227//membrane-bounded organelle;GO:0043229//intracellular…	GO:0003674//molecular_function;GO:0005198//structural molecule activity;GO:0005488//binding;GO:0005506//iron ion binding;GO:0008198//ferrous iron binding;GO:0016530//metallochaperone activity;GO:0034986//iron chaperone activity;GO:0043167//ion binding;GO:0043169//cation binding;GO:0046872//metal ion binding;GO:0046914//transition metal ion binding;GO:0048037//cofactor binding;GO:0051536//iron-sul…	GO:0006790//sulfur compound metabolic process;GO:0006807//nitrogen compound metabolic process;GO:0008150//biological_process;GO:0008152//metabolic process;GO:0009987//cellular process;GO:0010467//gene expression;GO:0016043//cellular component organization;GO:0016226//iron-sulfur cluster assembly;GO:0019538//protein metabolic process;GO:0022607//cellular component assembly;GO:0031163//metallo-sulf…	--
Chr1.g57778	8	7	49	60	0.912	0.825	5.863	6.377	0.8685	6.12	2.81693	0.000125865	0.00632474	--	XP_028953119.1 uncharacterized protein LOC103442160 [Malus domestica]	-	-	-	-	-	-	-	--
MSTRG.36828	225	166	449	504	47.317	36.183	99.094	98.804	41.75	98.949	1.24491	0.000127169	0.00637889	PSAO	PREDICTED: photosystem I subunit O-like [Pyrus x bretschneideri]	Metabolism	Energy metabolism	ko00195//Photosynthesis	K14332	GO:0009521//photosystem;GO:0031224//intrinsic component of membrane;GO:0044434//chloroplast part	GO:0005488//binding	GO:0000097//sulfur amino acid biosynthetic process;GO:0006739//NADP metabolic process;GO:0006873//cellular ion homeostasis;GO:0006996//organelle organization;GO:0009765//photosynthesis, light harvesting;GO:0016072//rRNA metabolic process;GO:0022900//electron transport chain;GO:0030001//metal ion transport;GO:0031399//regulation of protein modification process;GO:0043623//cellular protein complex …	--
Chr7.g33391	295	231	92	103	30.94	25.055	10.126	10.07	27.9975	10.098	-1.47123	0.000127292	0.00637889	--	XP_008337998.1 uncharacterized protein LOC103400976 [Malus domestica]	-	-	-	-	-	-	-	--
Chr3.g18410	133	133	32	44	3.98	4.145	0.994	1.232	4.0625	1.113	-1.86791	0.000129753	0.00649335	At4g27290	XP_009377300.1 PREDICTED: G-type lectin S-receptor-like serine/threonine-protein kinase At4g27290 isoform X2 [Pyrus x bretschneideri]	-	-	-	-	-	GO:0004672//protein kinase activity;GO:0004674//protein serine/threonine kinase activity;GO:0005524//ATP binding	GO:0006468//protein phosphorylation;GO:0048544//recognition of pollen	--
Chr10.g17184	1648	597	312	80	117.117	43.878	23.276	5.3	80.4975	14.288	-2.49414	0.000130342	0.00651389	--	KAB2603557.1 extensin-3-like [Pyrus ussuriensis x Pyrus communis]	-	-	-	-	-	GO:0005199//structural constituent of cell wall	GO:0009664//plant-type cell wall organization	--
Chr11.g10005	5	5	33	70	0.168	0.174	1.166	2.197	0.171	1.6815	3.29768	0.000131269	0.00654958	RFS1	XP_009339272.1 PREDICTED: probable galactinol--sucrose galactosyltransferase 1 [Pyrus x bretschneideri]	Metabolism;Metabolism	Global and overview maps;Carbohydrate metabolism	ko01100//Metabolic pathways;ko00052//Galactose metabolism	K06617;K06617	-	-	-	--
Chr3.g20495	37	38	129	125	0.784	0.849	2.895	2.48	0.8165	2.6875	1.71874	0.000131435	0.00654958	RGA3	KAB2616671.1 disease resistance protein RGA1 [Pyrus ussuriensis x Pyrus communis]	-	-	-	-	GO:0009379//Holliday junction helicase complex	GO:0003924//GTPase activity;GO:0005047//signal recognition particle binding;GO:0005515//protein binding;GO:0005524//ATP binding;GO:0005525//GTP binding;GO:0009378//four-way junction helicase activity;GO:0016887//ATPase activity;GO:0043531//ADP binding	GO:0006281//DNA repair;GO:0006310//DNA recombination;GO:0009306//protein secretion	--
Chr4.g39781	63	27	1	4	2.926	1.297	0.049	0.173	2.1115	0.111	-4.24964	0.000131593	0.00654958	CNGC1	KAB2622144.1 cyclic nucleotide-gated ion channel 1-like [Pyrus ussuriensis x Pyrus communis]	Organismal Systems	Environmental adaptation	ko04626//Plant-pathogen interaction	K05391	GO:0016020//membrane	GO:0005216//ion channel activity	GO:0006811//ion transport;GO:0055085//transmembrane transport	--
Chr2.g41675	32	36	1	1	3.632	4.247	0.126	0.121	3.9395	0.1235	-4.99543	0.000132881	0.00660469	At4g26220	XP_008337635.2 probable caffeoyl-CoA O-methyltransferase At4g26220 [Malus domestica]	Metabolism;Metabolism;Metabolism;Metabolism;Metabolism	Global and overview maps;Global and overview maps;Biosynthesis of other secondary metabolites;Biosynthesis of other secondary metabolites;Biosynthesis of other secondary metabolites	ko01100//Metabolic pathways;ko01110//Biosynthesis of secondary metabolites;ko00940//Phenylpropanoid biosynthesis;ko00941//Flavonoid biosynthesis;ko00945//Stilbenoid, diarylheptanoid and gingerol biosynthesis	K00588;K00588;K00588;K00588;K00588	-	GO:0004719//protein-L-isoaspartate (D-aspartate) O-methyltransferase activity;GO:0008171//O-methyltransferase activity	GO:0030091//protein repair	--
Chr15.g00369	34	49	1	0	1.755	2.673	0.055	0	2.214	0.0275	-6.33108	0.000134154	0.00665893	CINV2	XP_018504269.1 PREDICTED: LOW QUALITY PROTEIN: alkaline/neutral invertase CINV2-like [Pyrus x bretschneideri]	-	-	-	-	-	GO:0033926//glycopeptide alpha-N-acetylgalactosaminidase activity	-	--
Chr6.g51614	26	51	2	0	0.623	1.247	0.05	0	0.935	0.025	-5.22497	0.000136697	0.00676904	RE2	BBH03633.1 Seven transmembrane MLO family protein [Prunus dulcis]	-	-	-	-	-	-	GO:0015074//DNA integration	--
MSTRG.27533	29	15	94	112	5.5	2.981	18.598	19.71	4.2405	19.154	2.17534	0.000136743	0.00676904	MYB108	myb domain protein 24 [Striga asiatica]	-	-	-	-	GO:0043231//intracellular membrane-bounded organelle	GO:0003676//nucleic acid binding	GO:0010468//regulation of gene expression;GO:0034645//cellular macromolecule biosynthetic process	--
Scaffold2.g05401	30	55	4	2	1.468	2.763	0.216	0.092	2.1155	0.154	-3.78	0.000137478	0.00679624	At5g64970	XP_009342519.1 PREDICTED: probable mitochondrial adenine nucleotide transporter BTL3 [Pyrus x bretschneideri]	-	-	-	-	-	-	-	--
MSTRG.7570	55	107	7	16	4.314	8.679	0.607	1.182	6.4965	0.8945	-2.86051	0.00013925	0.00687455	--	histone H3.v1 [Rosa chinensis]	-	-	-	-	-	-	-	--
Chr10.g15916	648	539	258	278	46.356	39.869	19.375	18.561	43.1125	18.968	-1.18454	0.000139479	0.00687658	At4g34880	XP_018507660.1 PREDICTED: putative amidase C869.01 isoform X1 [Pyrus x bretschneideri]	Metabolism;Metabolism;Metabolism;Metabolism	Global and overview maps;Amino acid metabolism;Amino acid metabolism;Amino acid metabolism	ko01100//Metabolic pathways;ko00380//Tryptophan metabolism;ko00330//Arginine and proline metabolism;ko00360//Phenylalanine metabolism	K01426;K01426;K01426;K01426	GO:0030956//glutamyl-tRNA(Gln) amidotransferase complex	GO:0004039//allophanate hydrolase activity;GO:0016811//hydrolase activity, acting on carbon-nitrogen (but not peptide) bonds, in linear amides;GO:0050567//glutaminyl-tRNA synthase (glutamine-hydrolyzing) activity	GO:0006424//glutamyl-tRNA aminoacylation;GO:0019627//urea metabolic process	--
Chr2.g41961	61	117	18	14	2.38	4.707	0.748	0.509	3.5435	0.6285	-2.49519	0.000139883	0.0068872	HMG1	XP_009369772.1 PREDICTED: 3-hydroxy-3-methylglutaryl-coenzyme A reductase 1-like [Pyrus x bretschneideri]	Metabolism;Metabolism;Metabolism	Global and overview maps;Global and overview maps;Metabolism of terpenoids and polyketides	ko01100//Metabolic pathways;ko01110//Biosynthesis of secondary metabolites;ko00900//Terpenoid backbone biosynthesis	K00021;K00021;K00021	-	GO:0004420//hydroxymethylglutaryl-CoA reductase (NADPH) activity	GO:0008299//isoprenoid biosynthetic process;GO:0015936//coenzyme A metabolic process;GO:0016054//organic acid catabolic process;GO:0055114//oxidation-reduction process	--
Chr11.g10962	0	0	16	33	0	0	1.088	1.994	0.001	1.541	10.5897	0.000141778	0.00697113	--	KAB2606729.1 pentatricopeptide repeat-containing protein [Pyrus ussuriensis x Pyrus communis]	-	-	-	-	-	-	-	--
Chr7.g32731	145	155	320	441	10.715	11.91	24.878	30.447	11.3125	27.6625	1.29001	0.000144919	0.00711599	UBC20	XP_009333711.1 PREDICTED: probable ubiquitin-conjugating enzyme E2 C [Pyrus x bretschneideri]	Genetic Information Processing	Folding, sorting and degradation	ko04120//Ubiquitin mediated proteolysis	K06688	-	GO:0005515//protein binding	-	--
Chr9.g45009	82	59	205	206	5.534	4.112	14.609	13.04	4.823	13.8245	1.51922	0.000147931	0.00725415	CCR1	AHM10331.1 cinnamoyl-CoA reductase [Pyrus pyrifolia]	Metabolism;Metabolism;Metabolism	Global and overview maps;Global and overview maps;Biosynthesis of other secondary metabolites	ko01100//Metabolic pathways;ko01110//Biosynthesis of secondary metabolites;ko00940//Phenylpropanoid biosynthesis	K09753;K09753;K09753	-	GO:0003824//catalytic activity;GO:0016757//transferase activity, transferring glycosyl groups	GO:0005975//carbohydrate metabolic process	--
Chr2.g42378	24	22	0	0	2.575	2.437	0	0	2.506	0.001	-11.2912	0.000150676	0.00737888	APC10	XP_009340734.1 PREDICTED: anaphase-promoting complex subunit 10 [Pyrus x bretschneideri]	Genetic Information Processing	Folding, sorting and degradation	ko04120//Ubiquitin mediated proteolysis	K03357	GO:0000151//ubiquitin ligase complex;GO:0000152//nuclear ubiquitin ligase complex;GO:0005575//cellular_component;GO:0005622//intracellular;GO:0005623//cell;GO:0005634//nucleus;GO:0005654//nucleoplasm;GO:0005680//anaphase-promoting complex;GO:0005737//cytoplasm;GO:0005739//mitochondrion;GO:0005829//cytosol;GO:0016604//nuclear body;GO:0031461//cullin-RING ubiquitin ligase complex;GO:0031974//membra…	GO:0003674//molecular_function;GO:0003824//catalytic activity;GO:0004842//ubiquitin-protein transferase activity;GO:0016740//transferase activity;GO:0019787//ubiquitin-like protein transferase activity;GO:0030234//enzyme regulator activity;GO:0061630//ubiquitin protein ligase activity;GO:0061659//ubiquitin-like protein ligase activity;GO:0098772//molecular function regulator	GO:0000209//protein polyubiquitination;GO:0000278//mitotic cell cycle;GO:0006275//regulation of DNA replication;GO:0006323//DNA packaging;GO:0006325//chromatin organization;GO:0006333//chromatin assembly or disassembly;GO:0006464//cellular protein modification process;GO:0006508//proteolysis;GO:0006511//ubiquitin-dependent protein catabolic process;GO:0006807//nitrogen compound metabolic process;…	--
Chr1.g58512	18	15	79	77	0.84	0.724	3.87	3.351	0.782	3.6105	2.20696	0.000151692	0.00741872	--	XP_009379362.1 PREDICTED: uncharacterized protein LOC103967783 [Pyrus x bretschneideri]	-	-	-	-	-	GO:0003690//double-stranded DNA binding	GO:0006355//regulation of transcription, DNA-templated	mTERF
Chr15.g00580	254	269	521	652	6.399	6.997	13.771	15.308	6.698	14.5395	1.11818	0.000152315	0.00743925	CTR1	RXH73858.1 hypothetical protein DVH24_016680 [Malus domestica]	-	-	-	-	-	GO:0004672//protein kinase activity;GO:0005524//ATP binding	GO:0006468//protein phosphorylation	--
Scaffold2.g05261	46	44	5	5	2.224	2.176	0.271	0.204	2.2	0.2375	-3.2115	0.000156498	0.00763333	PUMP5	XP_018499468.1 PREDICTED: mitochondrial uncoupling protein 5-like [Pyrus x bretschneideri]	-	-	-	-	-	-	-	--
Chr14.g47602	313	346	781	646	18.201	20.797	47.616	34.985	19.499	41.3005	1.08276	0.00016018	0.00780255	GLYR1	KAB2607613.1 glyoxylate/succinic semialdehyde reductase 1 [Pyrus ussuriensis x Pyrus communis]	Metabolism;Metabolism;Metabolism;Metabolism	Global and overview maps;Global and overview maps;Carbohydrate metabolism;Carbohydrate metabolism	ko01100//Metabolic pathways;ko01200//Carbon metabolism;ko00630//Glyoxylate and dicarboxylate metabolism;ko00650//Butanoate metabolism	K18121;K18121;K18121;K18121	GO:0005575//cellular_component;GO:0005622//intracellular;GO:0005623//cell;GO:0005634//nucleus;GO:0005737//cytoplasm;GO:0005829//cytosol;GO:0043226//organelle;GO:0043227//membrane-bounded organelle;GO:0043229//intracellular organelle;GO:0043231//intracellular membrane-bounded organelle;GO:0044424//intracellular part;GO:0044444//cytoplasmic part;GO:0044464//cell part	GO:0000166//nucleotide binding;GO:0003674//molecular_function;GO:0003676//nucleic acid binding;GO:0003677//DNA binding;GO:0003824//catalytic activity;GO:0003858//3-hydroxybutyrate dehydrogenase activity;GO:0004616//phosphogluconate dehydrogenase (decarboxylating) activity;GO:0004665//prephenate dehydrogenase (NADP+) activity;GO:0004764//shikimate 3-dehydrogenase (NADP+) activity;GO:0005488//bindi…	GO:0006098//pentose-phosphate shunt;GO:0006461//protein complex assembly;GO:0006571//tyrosine biosynthetic process;GO:0006574//valine catabolic process;GO:0006631//fatty acid metabolic process;GO:0006779//porphyrin-containing compound biosynthetic process;GO:0006950//response to stress;GO:0006979//response to oxidative stress;GO:0008150//biological_process;GO:0008152//metabolic process;GO:0009115…	--
Chr7.g32014	6	7	57	44	0.122	0.147	1.218	0.835	0.1345	1.0265	2.93206	0.000164457	0.00800021	RE1	TQE13594.1 hypothetical protein C1H46_000601 [Malus baccata]	Organismal Systems	Environmental adaptation	ko04626//Plant-pathogen interaction	K13457	-	GO:0016788//hydrolase activity, acting on ester bonds;GO:0043531//ADP binding	-	--
Chr11.g10932	267	177	66	79	15.36	10.53	3.985	4.237	12.945	4.111	-1.65483	0.00016474	0.00800335	pitA	KAB2606740.1 phosphatidylinositol transfer protein 1-like [Pyrus ussuriensis x Pyrus communis]	-	-	-	-	GO:0005575//cellular_component;GO:0005622//intracellular;GO:0005623//cell;GO:0005737//cytoplasm;GO:0005794//Golgi apparatus;GO:0012505//endomembrane system;GO:0043226//organelle;GO:0043227//membrane-bounded organelle;GO:0043229//intracellular organelle;GO:0043231//intracellular membrane-bounded organelle;GO:0044424//intracellular part;GO:0044444//cytoplasmic part;GO:0044464//cell part;GO:0071944/…	GO:0003674//molecular_function;GO:0005215//transporter activity;GO:0005319//lipid transporter activity;GO:0005488//binding;GO:0005548//phospholipid transporter activity;GO:0008289//lipid binding;GO:0008526//phosphatidylinositol transporter activity	GO:0006810//transport;GO:0006811//ion transport;GO:0006820//anion transport;GO:0006869//lipid transport;GO:0008150//biological_process;GO:0010876//lipid localization;GO:0015711//organic anion transport;GO:0015748//organophosphate ester transport;GO:0015914//phospholipid transport;GO:0033036//macromolecule localization;GO:0051179//localization;GO:0051234//establishment of localization;GO:0071702//…	--
Chr3.g20487	32	59	146	192	1.287	2.457	6.162	7.234	1.872	6.698	1.83915	0.000165166	0.00800876	At1g12290	XP_018502756.1 PREDICTED: putative disease resistance protein RGA4 isoform X1 [Pyrus x bretschneideri]	-	-	-	-	-	GO:0005515//protein binding;GO:0043531//ADP binding	-	--
Chr2.g43974	355	284	796	648	16.543	13.687	38.929	28.15	15.115	33.5395	1.14988	0.000165289	0.00800876	SCPL40	XP_009354385.1 PREDICTED: serine carboxypeptidase-like 40 [Pyrus x bretschneideri]	-	-	-	-	-	GO:0004185//serine-type carboxypeptidase activity	GO:0006508//proteolysis	--
Chr2.g41794	54	38	5	5	2.563	1.849	0.247	0.219	2.206	0.233	-3.24303	0.000165705	0.00801828	RPA1A	TQD83847.1 hypothetical protein C1H46_030607 [Malus baccata]	-	-	-	-	GO:0005634//nucleus	GO:0003676//nucleic acid binding;GO:0003677//DNA binding	GO:0006260//DNA replication	--
MSTRG.1406	68	99	233	240	4.735	7.157	17.025	15.577	5.946	16.301	1.45497	0.000166671	0.00805436	--	ABL interactor-like protein 3 [Prunus dulcis]	-	-	-	-	-	-	-	--
Chr7.g34423	48	74	10	2	2.31	3.683	0.505	0.09	2.9965	0.2975	-3.33232	0.000167972	0.00810651	UBP12	KAB2594901.1 hypothetical protein D8674_030351 [Pyrus ussuriensis x Pyrus communis]	-	-	-	-	-	GO:0005515//protein binding	-	--
Chr1.g56854	2575	2558	1351	847	114.434	117.562	63.008	35.089	115.998	49.0485	-1.24182	0.000168266	0.00811	ENO1	XP_009374527.1 PREDICTED: enolase [Pyrus x bretschneideri]	Metabolism;Metabolism;Metabolism;Metabolism;Metabolism;Genetic Information Processing	Global and overview maps;Global and overview maps;Global and overview maps;Global and overview maps;Carbohydrate metabolism;Folding, sorting and degradation	ko01100//Metabolic pathways;ko01110//Biosynthesis of secondary metabolites;ko01200//Carbon metabolism;ko01230//Biosynthesis of amino acids;ko00010//Glycolysis / Gluconeogenesis;ko03018//RNA degradation	K01689;K01689;K01689;K01689;K01689;K01689	GO:0000015//phosphopyruvate hydratase complex;GO:0005575//cellular_component;GO:0005622//intracellular;GO:0005623//cell;GO:0005737//cytoplasm;GO:0005829//cytosol;GO:0032991//macromolecular complex;GO:0044424//intracellular part;GO:0044444//cytoplasmic part;GO:0044445//cytosolic part;GO:0044464//cell part;GO:1902494//catalytic complex	GO:0000287//magnesium ion binding;GO:0003674//molecular_function;GO:0003824//catalytic activity;GO:0004634//phosphopyruvate hydratase activity;GO:0005488//binding;GO:0016829//lyase activity;GO:0016835//carbon-oxygen lyase activity;GO:0016836//hydro-lyase activity;GO:0043167//ion binding;GO:0043169//cation binding;GO:0046872//metal ion binding;GO:0050096//methylaspartate ammonia-lyase activity	GO:0005975//carbohydrate metabolic process;GO:0006082//organic acid metabolic process;GO:0006090//pyruvate metabolic process;GO:0006091//generation of precursor metabolites and energy;GO:0006096//glycolytic process;GO:0006139//nucleobase-containing compound metabolic process;GO:0006163//purine nucleotide metabolic process;GO:0006164//purine nucleotide biosynthetic process;GO:0006165//nucleoside d…	--
Chr5.g05715	13	36	89	205	0.345	0.955	2.425	4.964	0.65	3.6945	2.50687	0.000174395	0.00839437	PFP-BETA	RXH99440.1 hypothetical protein DVH24_011765 [Malus domestica]	-	-	-	-	-	GO:0005515//protein binding;GO:0047334//diphosphate-fructose-6-phosphate 1-phosphotransferase activity	GO:0006096//glycolytic process	--
Chr11.g10515	19	65	0	2	0.953	3.438	0	0.102	2.1955	0.051	-5.42791	0.000175955	0.00845832	GIL1	XP_018498663.1 PREDICTED: IRK-interacting protein [Pyrus x bretschneideri]	-	-	-	-	-	GO:0003677//DNA binding;GO:0003700//transcription factor activity, sequence-specific DNA binding;GO:0016987//sigma factor activity	GO:0006352//DNA-templated transcription, initiation;GO:0006355//regulation of transcription, DNA-templated	--
Chr6.g50730	25	20	0	0	1.744	1.443	0	0	1.5935	0.001	-10.638	0.000176591	0.00847777	At4g15970	XP_018501140.1 PREDICTED: uncharacterized protein At4g15970-like [Pyrus x bretschneideri]	-	-	-	-	-	-	-	--
Chr3.g18827	14	10	57	80	0.208	0.147	0.86	1.073	0.1775	0.9665	2.44495	0.0001793	0.00859654	XA21	KAB2615464.1 LRR receptor-like serine/threonine-protein kinase [Pyrus ussuriensis x Pyrus communis]	Environmental Information Processing;Organismal Systems	Signal transduction;Environmental adaptation	ko04016//MAPK signaling pathway - plant;ko04626//Plant-pathogen interaction	K13420;K13420	-	GO:0004672//protein kinase activity;GO:0005515//protein binding;GO:0005524//ATP binding	GO:0006468//protein phosphorylation	--
Chr3.g18110	193	360	82	89	10.838	20.907	4.833	4.659	15.8725	4.746	-1.74175	0.000180372	0.00863642	CLO	PPR85933.1 hypothetical protein GOBAR_AA34758 [Gossypium barbadense]	Genetic Information Processing	Transcription	ko03040//Spliceosome	K12852	-	GO:0003746//translation elongation factor activity	GO:0006414//translational elongation	--
Chr3.g18797	415	237	1207	730	24.737	14.61	75.504	40.563	19.6735	58.0335	1.56063	0.000180604	0.00863642	ZIP11	XP_009376780.1 PREDICTED: zinc transporter 11-like [Pyrus x bretschneideri]	-	-	-	-	GO:0016020//membrane	GO:0046873//metal ion transmembrane transporter activity	GO:0030001//metal ion transport;GO:0055085//transmembrane transport	--
Chr5.g08067	21	22	145	69	1.091	1.182	7.905	3.341	1.1365	5.623	2.30674	0.00018134	0.00866029	SCPL18	XP_009343180.1 PREDICTED: serine carboxypeptidase-like 1 isoform X1 [Pyrus x bretschneideri]	-	-	-	-	-	GO:0004185//serine-type carboxypeptidase activity;GO:0008236//serine-type peptidase activity	GO:0006508//proteolysis	--
Chr3.g18151	40	30	0	2	2.312	1.821	0	0.085	2.0665	0.0425	-5.60358	0.000184193	0.00878508	Rab3-GAP	XP_009334034.1 PREDICTED: rab3 GTPase-activating protein non-catalytic subunit [Pyrus x bretschneideri]	-	-	-	-	-	-	-	--
Chr4.g39583	32	57	5	3	0.997	1.836	0.163	0.087	1.4165	0.125	-3.50233	0.000187299	0.0089216	MCM8	XP_009358187.1 PREDICTED: probable DNA helicase MCM8 [Pyrus x bretschneideri]	-	-	-	-	GO:0005575//cellular_component;GO:0005622//intracellular;GO:0005623//cell;GO:0005634//nucleus;GO:0005654//nucleoplasm;GO:0031974//membrane-enclosed lumen;GO:0031981//nuclear lumen;GO:0032991//macromolecular complex;GO:0042555//MCM complex;GO:0043226//organelle;GO:0043227//membrane-bounded organelle;GO:0043229//intracellular organelle;GO:0043231//intracellular membrane-bounded organelle;GO:0043233…	GO:0000166//nucleotide binding;GO:0003674//molecular_function;GO:0003676//nucleic acid binding;GO:0003677//DNA binding;GO:0003824//catalytic activity;GO:0004176//ATP-dependent peptidase activity;GO:0004386//helicase activity;GO:0005488//binding;GO:0005524//ATP binding;GO:0008134//transcription factor binding;GO:0008144//drug binding;GO:0016462//pyrophosphatase activity;GO:0016787//hydrolase activ…	GO:0000003//reproduction;GO:0000082//G1/S transition of mitotic cell cycle;GO:0000278//mitotic cell cycle;GO:0000280//nuclear division;GO:0000724//double-strand break repair via homologous recombination;GO:0000725//recombinational repair;GO:0006139//nucleobase-containing compound metabolic process;GO:0006259//DNA metabolic process;GO:0006260//DNA replication;GO:0006261//DNA-dependent DNA replicat…	--
Scaffold2.g05260	75	110	14	24	1.687	2.541	0.328	0.496	2.114	0.412	-2.35926	0.000188651	0.00897429	UBP17	KAB2597509.1 ubiquitin carboxyl-terminal hydrolase 17 [Pyrus ussuriensis x Pyrus communis]	-	-	-	-	-	GO:0003674//molecular_function;GO:0003824//catalytic activity;GO:0004843//thiol-dependent ubiquitin-specific protease activity;GO:0005488//binding;GO:0008233//peptidase activity;GO:0008234//cysteine-type peptidase activity;GO:0016787//hydrolase activity;GO:0019783//ubiquitin-like protein-specific protease activity;GO:0032183//SUMO binding;GO:0036459//thiol-dependent ubiquitinyl hydrolase activity…	GO:0006464//cellular protein modification process;GO:0006508//proteolysis;GO:0006511//ubiquitin-dependent protein catabolic process;GO:0006807//nitrogen compound metabolic process;GO:0008150//biological_process;GO:0008152//metabolic process;GO:0009056//catabolic process;GO:0009057//macromolecule catabolic process;GO:0009987//cellular process;GO:0016579//protein deubiquitination;GO:0019538//protei…	--
Chr14.g47869	12	38	0	0	0.274	0.899	0	0	0.5865	0.001	-9.19599	0.000189096	0.00898377	KIN5C	RXH76322.1 hypothetical protein DVH24_019210 [Malus domestica]	-	-	-	-	-	GO:0005524//ATP binding;GO:0008017//microtubule binding	GO:0007018//microtubule-based movement	--
MSTRG.6987	30	50	1	4	4.228	7.574	0.148	0.525	5.901	0.3365	-4.13228	0.000195185	0.00926103	--	replication protein A 70 kDa DNA-binding subunit C-like isoform X1 [Malus domestica]	-	-	-	-	-	-	-	--
Chr5.g09380	84	118	26	24	2.731	3.974	0.885	0.729	3.3525	0.807	-2.0546	0.000199354	0.00943017	N	XP_018505585.1 PREDICTED: TMV resistance protein N-like [Pyrus x bretschneideri]	-	-	-	-	-	GO:0005515//protein binding	-	--
MSTRG.26963	0	0	24	20	0	0	4.103	3.037	0.001	3.57	11.8017	0.000199745	0.00943017	--	-	-	-	-	-	-	-	-	--
Contig36.g59265	20	24	0	0	0.61	0.754	0	0	0.682	0.001	-9.41363	0.000199749	0.00943017	At5g66900	TQD81079.1 hypothetical protein C1H46_033389 [Malus baccata]	-	-	-	-	-	GO:0005515//protein binding;GO:0005524//ATP binding;GO:0043531//ADP binding	-	--
Chr6.g52840	28	47	3	2	0.509	0.896	0.058	0.034	0.7025	0.046	-3.93279	0.000199781	0.00943017	pol	XP_028962991.1 LOW QUALITY PROTEIN: uncharacterized protein LOC103419262 [Malus domestica]	-	-	-	-	-	-	GO:0015074//DNA integration	--
Chr5.g08230	52	7	0	0	8.861	1.167	0	0	5.014	0.001	-12.2917	0.00020178	0.00951229	PRB1	KAB2636092.1 pathogenesis-related protein PR-1 type-like [Pyrus ussuriensis x Pyrus communis]	Environmental Information Processing;Environmental Information Processing;Organismal Systems	Signal transduction;Signal transduction;Environmental adaptation	ko04016//MAPK signaling pathway - plant;ko04075//Plant hormone signal transduction;ko04626//Plant-pathogen interaction	K13449;K13449;K13449	-	-	-	--
Chr3.g20481	417	352	94	170	35.15	30.684	8.315	13.358	32.917	10.8365	-1.60293	0.000202671	0.00954197	PTI6	XP_009358484.2 PREDICTED: pathogenesis-related genes transcriptional activator PTI6-like [Pyrus x bretschneideri]	Organismal Systems	Environmental adaptation	ko04626//Plant-pathogen interaction	K13434	GO:0005575//cellular_component;GO:0030867//rough endoplasmic reticulum membrane	GO:0003674//molecular_function;GO:0003700//transcription factor activity, sequence-specific DNA binding	GO:0006355//regulation of transcription, DNA-templated;GO:0023041//neuronal signal transduction;GO:0030436//asexual sporulation	AP2-EREBP
Chr3.g18938	256	323	581	773	9.172	11.967	21.845	25.816	10.5695	23.8305	1.1729	0.000203113	0.00955051	--	KAB2615326.1 hypothetical protein D8674_021914 [Pyrus ussuriensis x Pyrus communis]	-	-	-	-	GO:0005576//extracellular region	-	GO:0007218//neuropeptide signaling pathway	--
Chr15.g03036	4981	1415	749	866	153.732	45.164	24.26	24.916	99.448	24.588	-2.01599	0.000204063	0.00958282	BGAL12	BAE72073.1 pear beta-galactosidase1 [Pyrus communis]	-	-	-	-	GO:0009341//beta-galactosidase complex	GO:0004553//hydrolase activity, hydrolyzing O-glycosyl compounds;GO:0004565//beta-galactosidase activity	GO:0005975//carbohydrate metabolic process	--
Chr10.g15126	0	0	19	25	0	0	0.335	0.391	0.001	0.363	8.50383	0.000204932	0.00961129	RE1	KAB2634323.1 hypothetical protein D8674_038379 [Pyrus ussuriensis x Pyrus communis]	-	-	-	-	-	GO:0003676//nucleic acid binding;GO:0008270//zinc ion binding	GO:0015074//DNA integration	--
Chr11.g10324	200	494	106	46	13.064	33.372	7.267	2.801	23.218	5.034	-2.20547	0.000206831	0.00968795	FAD3	XP_009338917.1 PREDICTED: acyl-lipid omega-3 desaturase (cytochrome b5), endoplasmic reticulum-like [Pyrus x bretschneideri]	-	-	-	-	-	GO:0016717//oxidoreductase activity, acting on paired donors, with oxidation of a pair of donors resulting in the reduction of molecular oxygen to two molecules of water	GO:0006629//lipid metabolic process;GO:0055114//oxidation-reduction process	--
Chr10.g15659	0	0	16	29	0	0	0.518	0.83	0.001	0.674	9.3966	0.000211158	0.00987798	--	XP_009345929.1 PREDICTED: epidermal growth factor receptor substrate 15-like 1 [Pyrus x bretschneideri]	Cellular Processes	Transport and catabolism	ko04144//Endocytosis	K12472	-	-	-	--
Chr14.g48003	163	164	12	48	8.611	8.967	0.67	2.372	8.789	1.521	-2.53068	0.000214264	0.0100105	At1g08370	XP_009373040.1 PREDICTED: mRNA-decapping enzyme-like protein [Pyrus x bretschneideri]	Genetic Information Processing	Folding, sorting and degradation	ko03018//RNA degradation	K12611	-	GO:0008047//enzyme activator activity	GO:0000290//deadenylation-dependent decapping of nuclear-transcribed mRNA;GO:0043085//positive regulation of catalytic activity	--
Chr2.g41880	821	893	347	450	16.403	18.433	7.271	8.377	17.418	7.824	-1.1546	0.000216897	0.0101206	N	KAB2633951.1 TMV resistance protein N-like [Pyrus ussuriensis x Pyrus communis]	-	-	-	-	GO:0000275//mitochondrial proton-transporting ATP synthase complex, catalytic core F(1);GO:0000502//proteasome complex;GO:0005887//integral component of plasma membrane;GO:0045261//proton-transporting ATP synthase complex, catalytic core F(1);GO:0045262//plasma membrane proton-transporting ATP synthase complex, catalytic core F(1);GO:0055051//ATP-binding cassette (ABC) transporter complex, integr…	GO:0005515//protein binding;GO:0005524//ATP binding;GO:0008134//transcription factor binding;GO:0016818//hydrolase activity, acting on acid anhydrides, in phosphorus-containing anhydrides;GO:0016887//ATPase activity;GO:0033230//cysteine-transporting ATPase activity;GO:0033817//beta-ketoacyl-acyl-carrier-protein synthase II activity;GO:0043531//ADP binding;GO:0046933//proton-transporting ATP synth…	GO:0006355//regulation of transcription, DNA-templated;GO:0006633//fatty acid biosynthetic process;GO:0007165//signal transduction;GO:0010498//proteasomal protein catabolic process;GO:0015986//ATP synthesis coupled proton transport;GO:0019941//modification-dependent protein catabolic process;GO:0032297//negative regulation of DNA-dependent DNA replication initiation;GO:0033228//cysteine export	--
Chr7.g33988	1	2	23	47	0.04	0.083	0.973	1.765	0.0615	1.369	4.47639	0.000217315	0.0101272	At1g50180	KAB2614572.1 disease resistance protein [Pyrus ussuriensis x Pyrus communis]	-	-	-	-	-	GO:0005515//protein binding;GO:0005524//ATP binding;GO:0043531//ADP binding	-	--
Chr11.g10082	556	684	239	305	11.075	14.085	4.99	5.666	12.58	5.328	-1.23947	0.000220435	0.0102555	RGA3	KAB2607245.1 disease resistance protein RGA4 [Pyrus ussuriensis x Pyrus communis]	-	-	-	-	GO:0009379//Holliday junction helicase complex	GO:0003924//GTPase activity;GO:0005047//signal recognition particle binding;GO:0005515//protein binding;GO:0005524//ATP binding;GO:0009378//four-way junction helicase activity;GO:0016887//ATPase activity;GO:0043531//ADP binding	GO:0006310//DNA recombination;GO:0009306//protein secretion	--
Chr2.g42460	457	310	854	909	23.212	16.284	45.523	43.04	19.748	44.2815	1.165	0.000220631	0.0102555	--	XP_009356662.1 PREDICTED: uncharacterized protein LOC103947482 [Pyrus x bretschneideri]	-	-	-	-	-	-	-	--
Chr2.g41581	0	0	14	32	0	0	1.397	2.836	0.001	2.1165	11.0475	0.000221673	0.0102909	--	XP_028966138.1 probable glycosyltransferase At3g07620 isoform X1 [Malus domestica]	-	-	-	-	GO:0000139//Golgi membrane;GO:0000345//cytosolic DNA-directed RNA polymerase complex;GO:0005575//cellular_component;GO:0005622//intracellular;GO:0005623//cell;GO:0005737//cytoplasm;GO:0005794//Golgi apparatus;GO:0012505//endomembrane system;GO:0016020//membrane;GO:0016021//integral component of membrane;GO:0031090//organelle membrane;GO:0031224//intrinsic component of membrane;GO:0031984//organel…	GO:0003674//molecular_function;GO:0003677//DNA binding;GO:0003824//catalytic activity;GO:0003899//DNA-directed RNA polymerase activity;GO:0016740//transferase activity;GO:0016757//transferase activity, transferring glycosyl groups	GO:0006351//transcription, DNA-templated;GO:0006464//cellular protein modification process;GO:0006486//protein glycosylation;GO:0006807//nitrogen compound metabolic process;GO:0008150//biological_process;GO:0008152//metabolic process;GO:0009058//biosynthetic process;GO:0009059//macromolecule biosynthetic process;GO:0009100//glycoprotein metabolic process;GO:0009101//glycoprotein biosynthetic proc…	--
Chr2.g41528	0	1	31	44	0	0.05	1.567	1.976	0.025	1.7715	6.1469	0.000222173	0.0103011	ALDH2C4	XP_009336919.1 PREDICTED: aldehyde dehydrogenase family 2 member C4-like isoform X1 [Pyrus x bretschneideri]	Metabolism	Biosynthesis of other secondary metabolites	ko00940//Phenylpropanoid biosynthesis	K12355	-	GO:0003842//1-pyrroline-5-carboxylate dehydrogenase activity;GO:0004491//methylmalonate-semialdehyde dehydrogenase (acylating) activity;GO:0004777//succinate-semialdehyde dehydrogenase (NAD+) activity;GO:0008802//betaine-aldehyde dehydrogenase activity;GO:0009013//succinate-semialdehyde dehydrogenase [NAD(P)+] activity;GO:0016491//oxidoreductase activity;GO:0016620//oxidoreductase activity, actin…	GO:0006527//arginine catabolic process;GO:0006562//proline catabolic process;GO:0006574//valine catabolic process;GO:0006578//amino-acid betaine biosynthetic process;GO:0009450//gamma-aminobutyric acid catabolic process;GO:0010124//phenylacetate catabolic process;GO:0055114//oxidation-reduction process	--
MSTRG.21792	127	167	319	447	9.434	11.81	19.447	22.69	10.622	21.0685	0.988032	0.000229654	0.0106344	--	xylose isomerase-like [Pyrus ussuriensis x Pyrus communis]	-	-	-	-	-	-	-	--
Chr7.g34466	44	63	157	174	0.861	1.274	3.223	3.166	1.0675	3.1945	1.58135	0.000230107	0.0106419	RPPL1	KAB2594873.1 disease resistance RPP13-like protein 1 [Pyrus ussuriensis x Pyrus communis]	-	-	-	-	-	GO:0043531//ADP binding	-	--
Chr1.g58377	238	354	607	1053	8.816	13.578	23.654	36.45	11.197	30.052	1.42435	0.000234943	0.0108519	ASN2	XP_009364610.1 PREDICTED: asparagine synthetase [glutamine-hydrolyzing] 2 [Pyrus x bretschneideri]	Metabolism;Metabolism;Metabolism;Metabolism	Global and overview maps;Global and overview maps;Global and overview maps;Amino acid metabolism	ko01100//Metabolic pathways;ko01110//Biosynthesis of secondary metabolites;ko01230//Biosynthesis of amino acids;ko00250//Alanine, aspartate and glutamate metabolism	K01953;K01953;K01953;K01953	GO:0005737//cytoplasm	GO:0004044//amidophosphoribosyltransferase activity;GO:0004066//asparagine synthase (glutamine-hydrolyzing) activity;GO:0004360//glutamine-fructose-6-phosphate transaminase (isomerizing) activity;GO:0008795//NAD+ synthase activity	GO:0006040//amino sugar metabolic process;GO:0006529//asparagine biosynthetic process;GO:0008616//queuosine biosynthetic process;GO:0009152//purine ribonucleotide biosynthetic process;GO:0009252//peptidoglycan biosynthetic process;GO:0009435//NAD biosynthetic process	--
Chr10.g15583	97	90	22	26	2.157	2.07	0.513	0.539	2.1135	0.526	-2.0065	0.000239998	0.0110714	--	KAB2634325.1 hypothetical protein D8674_038381 [Pyrus ussuriensis x Pyrus communis]	-	-	-	-	-	-	-	--
MSTRG.15013	39	53	134	162	3.202	4.563	11.622	12.496	3.8825	12.059	1.63505	0.000241553	0.0111291	HPAT1	hydroxyproline O-arabinosyltransferase 1-like [Malus domestica]	Metabolism	Glycan biosynthesis and metabolism	ko00514//Other types of O-glycan biosynthesis	K20782	GO:0031090//organelle membrane;GO:0031984//organelle subcompartment;GO:0043231//intracellular membrane-bounded organelle	GO:0016763//transferase activity, transferring pentosyl groups	-	--
Chr5.g08316	60	105	9	19	1.703	3.081	0.268	0.503	2.392	0.3855	-2.63341	0.000242204	0.011145	N	KAB2635986.1 protein suppressor of npr1-1 [Pyrus ussuriensis x Pyrus communis]	-	-	-	-	GO:0005737//cytoplasm	GO:0004140//dephospho-CoA kinase activity;GO:0005515//protein binding;GO:0005524//ATP binding;GO:0043531//ADP binding	GO:0007165//signal transduction;GO:0015937//coenzyme A biosynthetic process	--
Chr5.g07652	34	40	102	177	4.247	5.209	13.37	20.586	4.728	16.978	1.84436	0.000243022	0.0111686	--	-	-	-	-	-	-	-	GO:0009271//phage shock	--
Chr7.g34402	191	220	475	431	5.101	6.09	13.322	10.741	5.5955	12.0315	1.10448	0.000243349	0.0111696	GYRA	KAB2594921.1 DNA gyrase subunit A [Pyrus ussuriensis x Pyrus communis]	-	-	-	-	GO:0005575//cellular_component;GO:0005622//intracellular;GO:0005623//cell;GO:0005634//nucleus;GO:0005654//nucleoplasm;GO:0005694//chromosome;GO:0005737//cytoplasm;GO:0005739//mitochondrion;GO:0009295//nucleoid;GO:0009330//DNA topoisomerase complex (ATP-hydrolyzing);GO:0009340//DNA topoisomerase IV complex;GO:0009507//chloroplast;GO:0009536//plastid;GO:0016592//mediator complex;GO:0031974//membran…	GO:0000166//nucleotide binding;GO:0003674//molecular_function;GO:0003676//nucleic acid binding;GO:0003677//DNA binding;GO:0003824//catalytic activity;GO:0003916//DNA topoisomerase activity;GO:0003918//DNA topoisomerase type II (ATP-hydrolyzing) activity;GO:0005488//binding;GO:0005524//ATP binding;GO:0008094//DNA-dependent ATPase activity;GO:0008144//drug binding;GO:0016462//pyrophosphatase activi…	GO:0006139//nucleobase-containing compound metabolic process;GO:0006259//DNA metabolic process;GO:0006260//DNA replication;GO:0006265//DNA topological change;GO:0006351//transcription, DNA-templated;GO:0006355//regulation of transcription, DNA-templated;GO:0006725//cellular aromatic compound metabolic process;GO:0006807//nitrogen compound metabolic process;GO:0006996//organelle organization;GO:00…	--
Chr5.g09483	344	352	656	815	23.871	25.26	47.772	52.72	24.5655	50.246	1.03238	0.000247926	0.0113654	SWEET1	XP_009377708.1 PREDICTED: bidirectional sugar transporter SWEET1-like [Pyrus x bretschneideri]	-	-	-	-	GO:0016021//integral component of membrane	-	GO:0006488//dolichol-linked oligosaccharide biosynthetic process	--
Chr3.g17616	2277	2381	1107	1312	499.228	539.84	254.807	268.249	519.534	261.528	-0.990253	0.000248308	0.0113687	ARG2	KAB2614124.1 indole-3-acetic acid-induced protein ARG2-like [Pyrus ussuriensis x Pyrus communis]	-	-	-	-	-	GO:0004356//glutamate-ammonia ligase activity	GO:0006542//glutamine biosynthetic process;GO:0006807//nitrogen compound metabolic process	--
Chr1.g58131	23	56	2	3	0.391	1.013	0.037	0.042	0.702	0.0395	-4.15155	0.000249502	0.0114091	RE1	PSS35035.1 Endonuclease [Actinidia chinensis var. chinensis] [Actinidia chinensis]	Genetic Information Processing	Folding, sorting and degradation	ko04120//Ubiquitin mediated proteolysis	K03358	-	GO:0003676//nucleic acid binding;GO:0004523//RNA-DNA hybrid ribonuclease activity;GO:0008171//O-methyltransferase activity;GO:0008270//zinc ion binding;GO:0043531//ADP binding	GO:0015074//DNA integration;GO:0016051//carbohydrate biosynthetic process	--
Chr7.g32026	101	131	34	32	3.143	4.203	1.124	0.928	3.673	1.026	-1.83993	0.00025007	0.0114137	MAP65-3	XP_009372918.1 PREDICTED: 65-kDa microtubule-associated protein 3-like [Pyrus x bretschneideri]	-	-	-	-	GO:0016020//membrane	GO:0005044//scavenger receptor activity;GO:0030515//snoRNA binding	GO:0000462//maturation of SSU-rRNA from tricistronic rRNA transcript (SSU-rRNA, 5.8S rRNA, LSU-rRNA);GO:0006898//receptor-mediated endocytosis	--
Chr16.g28222	41	22	130	116	1.122	0.624	3.734	2.96	0.873	3.347	1.93881	0.000250227	0.0114137	NPC1	KAB2632025.1 Niemann-Pick C1 protein-like [Pyrus ussuriensis x Pyrus communis]	-	-	-	-	GO:0016021//integral component of membrane	-	-	--
Chr15.g04840	323	183	46	90	38.093	22.319	5.693	9.895	30.206	7.794	-1.9544	0.000252094	0.0114846	ATJ11	XP_009334954.1 PREDICTED: chaperone protein dnaJ 11, chloroplastic-like [Pyrus x bretschneideri]	-	-	-	-	-	GO:0005515//protein binding	GO:0006457//protein folding;GO:0009408//response to heat	--
MSTRG.33951	285	347	123	139	17.867	22.487	8.092	8.123	20.177	8.1075	-1.31538	0.000257302	0.0117072	--	glycine--tRNA ligase 2 [Pyrus ussuriensis x Pyrus communis]	-	-	-	-	-	-	-	--
Chr5.g07171	0	0	20	22	0	0	0.557	0.548	0.001	0.5525	9.10983	0.000258841	0.0117626	RE1	TQE13910.1 hypothetical protein C1H46_000541 [Malus baccata]	-	-	-	-	GO:0005758//mitochondrial intermembrane space	GO:0005507//copper ion binding;GO:0016531//copper chaperone activity	-	--
Chr9.g47244	2	0	26	42	0.062	0	0.773	1.109	0.031	0.941	4.92385	0.0002598	0.0117838	SERGT1	XP_009340858.1 PREDICTED: uncharacterized protein LOC103932932 [Pyrus x bretschneideri]	Metabolism	Glycan biosynthesis and metabolism	ko00514//Other types of O-glycan biosynthesis	K20781	-	-	-	--
Chr13.g22263	102	123	250	331	2.948	3.677	7.576	8.889	3.3125	8.2325	1.31341	0.000259951	0.0117838	At3g42630	XP_018504204.1 PREDICTED: pentatricopeptide repeat-containing protein At3g42630 isoform X2 [Pyrus x bretschneideri]	-	-	-	-	GO:0005575//cellular_component;GO:0005622//intracellular;GO:0005623//cell;GO:0005737//cytoplasm;GO:0005739//mitochondrion;GO:0009507//chloroplast;GO:0009536//plastid;GO:0043226//organelle;GO:0043227//membrane-bounded organelle;GO:0043229//intracellular organelle;GO:0043231//intracellular membrane-bounded organelle;GO:0044424//intracellular part;GO:0044444//cytoplasmic part;GO:0044464//cell part	GO:0003674//molecular_function;GO:0003676//nucleic acid binding;GO:0003723//RNA binding;GO:0003824//catalytic activity;GO:0004518//nuclease activity;GO:0004519//endonuclease activity;GO:0005488//binding;GO:0016787//hydrolase activity;GO:0016788//hydrolase activity, acting on ester bonds;GO:0097159//organic cyclic compound binding;GO:1901363//heterocyclic compound binding	GO:0006139//nucleobase-containing compound metabolic process;GO:0006417//regulation of translation;GO:0006446//regulation of translational initiation;GO:0006725//cellular aromatic compound metabolic process;GO:0006807//nitrogen compound metabolic process;GO:0008150//biological_process;GO:0008152//metabolic process;GO:0009451//RNA modification;GO:0009889//regulation of biosynthetic process;GO:0009…	--
Chr9.g45952	0	0	19	23	0	0	1.971	2.119	0.001	2.045	10.9979	0.000263033	0.0119088	ABCE2	XP_020273648.1 ABC transporter E family member 2-like [Asparagus officinalis]	-	-	-	-	GO:0005575//cellular_component;GO:0005737//cytoplasm;GO:0005887//integral component of plasma membrane;GO:0009380//excinuclease repair complex;GO:0009898//cytoplasmic side of plasma membrane;GO:0010007//magnesium chelatase complex;GO:0016021//integral component of membrane;GO:0043190//ATP-binding cassette (ABC) transporter complex;GO:0048501//signal recognition particle, plasma membrane targeting…	GO:0003924//GTPase activity;GO:0005047//signal recognition particle binding;GO:0005048//signal sequence binding;GO:0005260//channel-conductance-controlling ATPase activity;GO:0005319//lipid transporter activity;GO:0005524//ATP binding;GO:0005525//GTP binding;GO:0008565//protein transporter activity;GO:0009381//excinuclease ABC activity;GO:0015220//choline transmembrane transporter activity;GO:001…	GO:0000910//cytokinesis;GO:0002949//tRNA threonylcarbamoyladenosine modification;GO:0006281//DNA repair;GO:0006289//nucleotide-excision repair;GO:0006310//DNA recombination;GO:0006400//tRNA modification;GO:0006614//SRP-dependent cotranslational protein targeting to membrane;GO:0006810//transport;GO:0006817//phosphate ion transport;GO:0006824//cobalt ion transport;GO:0006855//drug transmembrane tr…	--
MSTRG.9168	30	43	104	176	1.443	2.188	5.308	8.008	1.8155	6.658	1.87472	0.000263873	0.011932	--	hypothetical protein C1H46_019909 [Malus baccata]	-	-	-	-	-	-	-	--
Chr8.g55726	481	513	176	248	22.277	24.57	8.554	10.707	23.4235	9.6305	-1.28227	0.000264958	0.0119663	PUP3	KAB2628851.1 purine permease 3-like [Pyrus ussuriensis x Pyrus communis]	-	-	-	-	GO:0000139//Golgi membrane;GO:0016020//membrane;GO:0016021//integral component of membrane	GO:0015165//pyrimidine nucleotide-sugar transmembrane transporter activity	GO:0090481//pyrimidine nucleotide-sugar transmembrane transport	--
Chr16.g29709	525	485	920	1309	22.977	21.913	42.208	53.371	22.445	47.7895	1.0903	0.000265324	0.0119672	ADG2	KAB2625355.1 glucose-1-phosphate adenylyltransferase large subunit 3 [Pyrus ussuriensis x Pyrus communis]	Metabolism;Metabolism;Metabolism;Metabolism	Global and overview maps;Global and overview maps;Carbohydrate metabolism;Carbohydrate metabolism	ko01100//Metabolic pathways;ko01110//Biosynthesis of secondary metabolites;ko00500//Starch and sucrose metabolism;ko00520//Amino sugar and nucleotide sugar metabolism	K00975;K00975;K00975;K00975	GO:0005737//cytoplasm	GO:0003977//UDP-N-acetylglucosamine diphosphorylase activity;GO:0003983//UTP:glucose-1-phosphate uridylyltransferase activity;GO:0008878//glucose-1-phosphate adenylyltransferase activity;GO:0008879//glucose-1-phosphate thymidylyltransferase activity;GO:0009001//serine O-acetyltransferase activity;GO:0016772//transferase activity, transferring phosphorus-containing groups;GO:0016779//nucleotidyltr…	GO:0000271//polysaccharide biosynthetic process;GO:0005978//glycogen biosynthetic process;GO:0006535//cysteine biosynthetic process from serine;GO:0009058//biosynthetic process;GO:0009103//lipopolysaccharide biosynthetic process;GO:0009225//nucleotide-sugar metabolic process;GO:0009243//O antigen biosynthetic process;GO:0009252//peptidoglycan biosynthetic process;GO:0019305//dTDP-rhamnose biosynt…	--
Chr5.g06006	323	228	627	629	24.249	17.717	49.461	44.066	20.983	46.7635	1.15616	0.000265631	0.0119672	PPO	XP_018498291.1 PREDICTED: polyphenol oxidase, chloroplastic-like [Pyrus x bretschneideri]	-	-	-	-	GO:0005575//cellular_component;GO:0005622//intracellular;GO:0005623//cell;GO:0005737//cytoplasm;GO:0009507//chloroplast;GO:0009534//chloroplast thylakoid;GO:0009536//plastid;GO:0009543//chloroplast thylakoid lumen;GO:0009579//thylakoid;GO:0031976//plastid thylakoid;GO:0031977//thylakoid lumen;GO:0031978//plastid thylakoid lumen;GO:0031984//organelle subcompartment;GO:0043226//organelle;GO:0043227…	GO:0003674//molecular_function;GO:0003824//catalytic activity;GO:0004097//catechol oxidase activity;GO:0005488//binding;GO:0016491//oxidoreductase activity;GO:0016679//oxidoreductase activity, acting on diphenols and related substances as donors;GO:0016682//oxidoreductase activity, acting on diphenols and related substances as donors, oxygen as acceptor;GO:0043167//ion binding;GO:0043169//cation …	GO:0008150//biological_process;GO:0008152//metabolic process;GO:0042440//pigment metabolic process;GO:0046148//pigment biosynthetic process;GO:0055114//oxidation-reduction process	--
Chr14.g50480	1	1	41	23	0.059	0.061	2.535	1.263	0.06	1.899	4.98413	0.000267132	0.01202	GALM	XP_009360073.1 PREDICTED: aldose 1-epimerase-like [Pyrus x bretschneideri]	Metabolism;Metabolism;Metabolism;Metabolism	Global and overview maps;Global and overview maps;Carbohydrate metabolism;Carbohydrate metabolism	ko01100//Metabolic pathways;ko01110//Biosynthesis of secondary metabolites;ko00010//Glycolysis / Gluconeogenesis;ko00052//Galactose metabolism	K01785;K01785;K01785;K01785	-	GO:0004034//aldose 1-epimerase activity;GO:0016853//isomerase activity	GO:0005975//carbohydrate metabolic process;GO:0006012//galactose metabolic process	--
Chr9.g46426	23	71	0	4	1.738	5.548	0	0.282	3.643	0.141	-4.69136	0.000268358	0.0120603	DBR	XP_028964577.1 2-alkenal reductase (NADP(+)-dependent)-like [Malus domestica]	-	-	-	-	-	GO:0008743//L-threonine 3-dehydrogenase activity;GO:0016655//oxidoreductase activity, acting on NAD(P)H, quinone or similar compound as acceptor;GO:0018467//formaldehyde dehydrogenase activity	GO:0006567//threonine catabolic process;GO:0008152//metabolic process;GO:0046292//formaldehyde metabolic process;GO:0055114//oxidation-reduction process	--
Chr2.g41718	59	58	145	209	3.442	3.499	8.878	11.367	3.4705	10.1225	1.54435	0.000270599	0.0121461	EER5	KAB2619721.1 PCI domain-containing protein 2 [Pyrus ussuriensis x Pyrus communis]	-	-	-	-	-	-	GO:0046765//viral budding from nuclear membrane;GO:0046802//exit of virus from host cell nucleus by nuclear egress	--
Chr16.g29408	84	68	3	16	6.222	5.209	0.233	1.105	5.7155	0.669	-3.0948	0.000274801	0.0123196	At1g06620	KAB2625615.1 1-aminocyclopropane-1-carboxylate oxidase 1-like [Pyrus ussuriensis x Pyrus communis]	-	-	-	-	-	GO:0016491//oxidoreductase activity	GO:0055114//oxidation-reduction process	--
Chr7.g32059	1512	2404	861	846	141.321	232.368	84.454	73.711	186.845	79.0825	-1.24041	0.000275977	0.0123572	PMEI11	XP_009372897.1 PREDICTED: 21 kDa protein-like [Pyrus x bretschneideri]	-	-	-	-	-	GO:0004857//enzyme inhibitor activity	-	--
MSTRG.15354	0	0	28	15	0	0	2.969	1.413	0.001	2.191	11.0974	0.000279113	0.0124823	--	cyclin-SDS [Pyrus ussuriensis x Pyrus communis]	-	-	-	-	-	-	-	--
Chr9.g44735	101	6	1	1	5.397	0.33	0.056	0.054	2.8635	0.055	-5.7022	0.000281616	0.0125788	BGLU12	KAB2612546.1 beta-glucosidase 12-like [Pyrus ussuriensis x Pyrus communis]	-	-	-	-	GO:0009341//beta-galactosidase complex	GO:0004553//hydrolase activity, hydrolyzing O-glycosyl compounds;GO:0004565//beta-galactosidase activity	GO:0005975//carbohydrate metabolic process;GO:0006012//galactose metabolic process	--
Chr12.g36828	1	1	37	25	0.021	0.022	0.837	0.501	0.0215	0.669	4.9596	0.000282042	0.0125825	RPS16	KAB2602880.1 40S ribosomal protein S16-like [Pyrus ussuriensis x Pyrus communis]	Genetic Information Processing	Translation	ko03010//Ribosome	K02960	GO:0005840//ribosome;GO:0022627//cytosolic small ribosomal subunit	GO:0003735//structural constituent of ribosome	GO:0006412//translation	--
Chr4.g40847	38	30	111	121	2.02	1.605	6.121	5.926	1.8125	6.0235	1.73262	0.000283192	0.0126184	At5g20260	XP_028957364.1 probable glycosyltransferase At5g20260 isoform X2 [Malus domestica]	-	-	-	-	-	GO:0016757//transferase activity, transferring glycosyl groups	-	--
Chr12.g37845	98	80	264	209	5.44	4.593	15.38	10.816	5.0165	13.098	1.38459	0.00028676	0.0127619	DTX21	XP_028946421.1 protein DETOXIFICATION 21-like isoform X1 [Malus domestica]	-	-	-	-	GO:0016020//membrane	GO:0015238//drug transmembrane transporter activity;GO:0015297//antiporter activity;GO:0042910//xenobiotic transporter activity	GO:0006855//drug transmembrane transport;GO:0042493//response to drug;GO:0055085//transmembrane transport	--
Chr5.g08964	274	157	71	65	8.735	5.176	2.375	1.932	6.9555	2.1535	-1.69147	0.000290132	0.0128963	SBT3.5	KAB2635524.1 subtilisin-like protease SBT5.3 [Pyrus ussuriensis x Pyrus communis]	-	-	-	-	-	GO:0008236//serine-type peptidase activity	GO:0006508//proteolysis;GO:0009306//protein secretion	--
Chr13.g22787	445	214	924	927	34.739	17.277	75.7	67.46	26.008	71.58	1.4606	0.000291797	0.0129545	cmbl	XP_018502057.1 PREDICTED: endo-1,3;1,4-beta-D-glucanase-like [Pyrus x bretschneideri]	-	-	-	-	-	GO:0016787//hydrolase activity	-	--
Contig46.g59358	13	0	1453	1522	0.49	0	57.041	53.073	0.245	55.057	7.812	0.000293903	0.0130085	CIPK18	XP_009373129.1 PREDICTED: CBL-interacting protein kinase 2-like [Pyrus x bretschneideri]	-	-	-	-	-	GO:0004672//protein kinase activity;GO:0005524//ATP binding;GO:0016709//oxidoreductase activity, acting on paired donors, with incorporation or reduction of molecular oxygen, NAD(P)H as one donor, and incorporation of one atom of oxygen	GO:0006468//protein phosphorylation;GO:0006744//ubiquinone biosynthetic process;GO:0007165//signal transduction	--
Chr17.g27736	26	16	0	0	3.743	2.419	0	0	3.081	0.001	-11.5892	0.00029408	0.0130085	--	TQD84301.1 hypothetical protein C1H46_030129 [Malus baccata]	Genetic Information Processing;Genetic Information Processing	Translation;Translation	ko03013//Nucleocytoplasmic transport;ko03008//Ribosome biogenesis in eukaryotes	K01164;K01164	-	-	-	--
Chr2.g42328	26	16	0	0	0.925	0.579	0	0	0.752	0.001	-9.55459	0.00029408	0.0130085	PCMP-E43	XP_009340714.1 PREDICTED: putative pentatricopeptide repeat-containing protein At3g47840 [Pyrus x bretschneideri]	-	-	-	-	GO:0005575//cellular_component;GO:0005622//intracellular;GO:0005623//cell;GO:0043226//organelle;GO:0043227//membrane-bounded organelle;GO:0043229//intracellular organelle;GO:0043231//intracellular membrane-bounded organelle;GO:0044424//intracellular part;GO:0044464//cell part	GO:0003674//molecular_function;GO:0003676//nucleic acid binding;GO:0003723//RNA binding;GO:0003824//catalytic activity;GO:0004518//nuclease activity;GO:0004519//endonuclease activity;GO:0005488//binding;GO:0005515//protein binding;GO:0008270//zinc ion binding;GO:0016787//hydrolase activity;GO:0016788//hydrolase activity, acting on ester bonds;GO:0097159//organic cyclic compound binding;GO:1901363…	GO:0006139//nucleobase-containing compound metabolic process;GO:0006725//cellular aromatic compound metabolic process;GO:0006807//nitrogen compound metabolic process;GO:0008150//biological_process;GO:0008152//metabolic process;GO:0009451//RNA modification;GO:0009987//cellular process;GO:0016070//RNA metabolic process;GO:0034641//cellular nitrogen compound metabolic process;GO:0043170//macromolecu…	--
Chr14.g49792	1140	950	1934	2142	64.617	55.682	115.023	113.155	60.1495	114.089	0.923535	0.000295295	0.0130465	TUFB1	XP_009362934.1 PREDICTED: elongation factor Tu, chloroplastic-like [Pyrus x bretschneideri]	Organismal Systems	Environmental adaptation	ko04626//Plant-pathogen interaction	K02358	GO:0005737//cytoplasm	GO:0003743//translation initiation factor activity;GO:0003746//translation elongation factor activity;GO:0003747//translation release factor activity;GO:0003924//GTPase activity;GO:0004781//sulfate adenylyltransferase (ATP) activity;GO:0005525//GTP binding;GO:0008837//diaminopimelate epimerase activity;GO:0043022//ribosome binding	GO:0000103//sulfate assimilation;GO:0001514//selenocysteine incorporation;GO:0006412//translation;GO:0006413//translational initiation;GO:0006414//translational elongation;GO:0006415//translational termination;GO:0006950//response to stress;GO:0009089//lysine biosynthetic process via diaminopimelate;GO:0042254//ribosome biogenesis	--
MSTRG.32108	20	21	0	0	1.17	1.271	0	0	1.2205	0.001	-10.2533	0.000296661	0.013091	--	polyadenylate-binding protein 2-like [Pyrus ussuriensis x Pyrus communis]	-	-	-	-	-	-	-	--
Chr10.g15958	19	56	152	182	1.278	3.95	10.861	11.549	2.614	11.205	2.09981	0.000302554	0.013335	LGALDH	KAB2602680.1 L-galactose dehydrogenase [Pyrus ussuriensis x Pyrus communis]	Metabolism;Metabolism;Metabolism	Global and overview maps;Global and overview maps;Carbohydrate metabolism	ko01100//Metabolic pathways;ko01110//Biosynthesis of secondary metabolites;ko00053//Ascorbate and aldarate metabolism	K17744;K17744;K17744	GO:0005575//cellular_component;GO:0005622//intracellular;GO:0005623//cell;GO:0005737//cytoplasm;GO:0005829//cytosol;GO:0044424//intracellular part;GO:0044444//cytoplasmic part;GO:0044464//cell part	GO:0003674//molecular_function;GO:0003824//catalytic activity;GO:0010349//L-galactose dehydrogenase activity;GO:0016491//oxidoreductase activity;GO:0016614//oxidoreductase activity, acting on CH-OH group of donors;GO:0016616//oxidoreductase activity, acting on the CH-OH group of donors, NAD or NADP as acceptor;GO:0016645//oxidoreductase activity, acting on the CH-NH group of donors;GO:0016646//ox…	GO:0003008//system process;GO:0005975//carbohydrate metabolic process;GO:0005996//monosaccharide metabolic process;GO:0006012//galactose metabolic process;GO:0006082//organic acid metabolic process;GO:0006732//coenzyme metabolic process;GO:0006766//vitamin metabolic process;GO:0006767//water-soluble vitamin metabolic process;GO:0007600//sensory perception;GO:0007610//behavior;GO:0007638//mechanos…	--
Chr11.g12944	18	23	0	0	2.98	3.937	0	0	3.4585	0.001	-11.7559	0.000306548	0.0134785	LRR-RLK	TQE03114.1 hypothetical protein C1H46_011285 [Malus baccata]	-	-	-	-	-	-	-	--
MSTRG.35971	18	23	0	0	2.567	3.392	0	0	2.9795	0.001	-11.5409	0.000306548	0.0134785	--	-	-	-	-	-	-	-	-	--
Chr7.g32751	230	237	452	584	6.596	7.019	13.589	15.589	6.8075	14.589	1.09968	0.000307234	0.0134882	PTT_06479	XP_009345384.1 PREDICTED: endoplasmic reticulum metallopeptidase 1 [Pyrus x bretschneideri]	-	-	-	-	GO:0005575//cellular_component;GO:0005622//intracellular;GO:0005623//cell;GO:0005737//cytoplasm;GO:0005783//endoplasmic reticulum;GO:0005789//endoplasmic reticulum membrane;GO:0012505//endomembrane system;GO:0016020//membrane;GO:0016021//integral component of membrane;GO:0031224//intrinsic component of membrane;GO:0031984//organelle subcompartment;GO:0042175//nuclear outer membrane-endoplasmic re…	GO:0003674//molecular_function;GO:0003824//catalytic activity;GO:0004180//carboxypeptidase activity;GO:0005488//binding;GO:0008233//peptidase activity;GO:0008237//metallopeptidase activity;GO:0009014//succinyl-diaminopimelate desuccinylase activity;GO:0016787//hydrolase activity;GO:0043167//ion binding;GO:0043169//cation binding;GO:0046872//metal ion binding;GO:0070011//peptidase activity, acting…	GO:0006508//proteolysis;GO:0006807//nitrogen compound metabolic process;GO:0008150//biological_process;GO:0008152//metabolic process;GO:0009089//lysine biosynthetic process via diaminopimelate;GO:0019538//protein metabolic process;GO:0043170//macromolecule metabolic process;GO:0044238//primary metabolic process;GO:0071704//organic substance metabolic process;GO:1901564//organonitrogen compound me…	--
Chr2.g41707	1176	1592	674	651	51.087	71.506	30.728	26.377	61.2965	28.5525	-1.10219	0.000307506	0.0134882	BGLU12	KAB2606854.1 beta-glucosidase 13-like [Pyrus ussuriensis x Pyrus communis]	Metabolism;Metabolism;Metabolism	Global and overview maps;Global and overview maps;Metabolism of other amino acids	ko01100//Metabolic pathways;ko01110//Biosynthesis of secondary metabolites;ko00460//Cyanoamino acid metabolism	K13032;K13032;K13032	GO:0009341//beta-galactosidase complex	GO:0004553//hydrolase activity, hydrolyzing O-glycosyl compounds;GO:0004565//beta-galactosidase activity	GO:0005975//carbohydrate metabolic process;GO:0006012//galactose metabolic process	--
Chr13.g22625	23	19	66	134	0.538	0.46	1.621	2.924	0.499	2.2725	2.18717	0.000308077	0.0134971	ROQ1	KAB2599673.1 TMV resistance protein N-like [Pyrus ussuriensis x Pyrus communis]	-	-	-	-	GO:0000502//proteasome complex	GO:0005515//protein binding;GO:0005524//ATP binding;GO:0016818//hydrolase activity, acting on acid anhydrides, in phosphorus-containing anhydrides;GO:0016887//ATPase activity;GO:0043531//ADP binding;GO:0051287//NAD binding	GO:0007165//signal transduction;GO:0010498//proteasomal protein catabolic process;GO:0019941//modification-dependent protein catabolic process;GO:0032297//negative regulation of DNA-dependent DNA replication initiation;GO:0055114//oxidation-reduction process	--
Chr7.g33957	128	112	13	37	7.816	7.073	0.833	2.106	7.4445	1.4695	-2.34085	0.000310429	0.0135839	SALAT	KAB2595242.1 BAHD acyltransferase [Pyrus ussuriensis x Pyrus communis]	-	-	-	-	-	GO:0016747//transferase activity, transferring acyl groups other than amino-acyl groups	-	--
Chr11.g10643	8	2	53	44	0.166	0.034	1.146	0.841	0.1	0.9935	3.31252	0.000313636	0.0137024	GIP	ACS74199.1 putative gag-pol polyprotein [Fragaria x ananassa]	Genetic Information Processing	Folding, sorting and degradation	ko04120//Ubiquitin mediated proteolysis	K03358	-	GO:0003676//nucleic acid binding;GO:0008270//zinc ion binding;GO:0043531//ADP binding	GO:0015074//DNA integration	--
Chr4.g38626	7	24	79	107	0.305	1.121	3.79	4.583	0.713	4.1865	2.55377	0.000313888	0.0137024	ASIL1	KAB2622789.1 hypothetical protein D8674_024971 [Pyrus ussuriensis x Pyrus communis]	-	-	-	-	-	-	-	Trihelix
Chr7.g32265	289	244	65	115	16.141	14.093	3.81	5.987	15.117	4.8985	-1.62576	0.000316847	0.0138116	AVT6C	KAB2596360.1 sodium-coupled neutral amino acid transporter 6 [Pyrus ussuriensis x Pyrus communis]	-	-	-	-	GO:0005887//integral component of plasma membrane	GO:0015173//aromatic amino acid transmembrane transporter activity	GO:0003333//amino acid transmembrane transport;GO:0015801//aromatic amino acid transport	--
Chr1.g58412	1125	1106	614	477	99.848	101.502	57.144	39.471	100.675	48.3075	-1.05939	0.000317144	0.0138116	PLAT1	XP_009339735.1 PREDICTED: PLAT domain-containing protein 3-like [Pyrus x bretschneideri]	-	-	-	-	-	GO:0005515//protein binding	-	--
Chr11.g09689	34	24	91	132	2.831	2.067	7.952	10.246	2.449	9.099	1.89352	0.0003226	0.0140325	--	KAB2607549.1 hypothetical protein D8674_007266 [Pyrus ussuriensis x Pyrus communis]	-	-	-	-	-	-	-	--
Chr11.g12895	27	67	4	5	0.442	1.149	0.065	0.072	0.7955	0.0685	-3.53769	0.000324439	0.0140958	pol	TQE12779.1 hypothetical protein C1H46_001652 [Malus baccata]	-	-	-	-	-	-	GO:0015074//DNA integration	--
Chr14.g50132	26	43	1	3	1.167	1.997	0.047	0.126	1.582	0.0865	-4.19291	0.00032601	0.0141391	--	XP_009339660.1 PREDICTED: myosin heavy chain, clone 203-like [Pyrus x bretschneideri]	-	-	-	-	-	GO:0005524//ATP binding	GO:0007059//chromosome segregation;GO:0030261//chromosome condensation	--
Chr12.g37737	408	330	697	1008	9.792	8.19	17.555	22.551	8.991	20.053	1.15726	0.000326209	0.0141391	choD	XP_018506513.1 PREDICTED: uncharacterized protein LOC103961719 [Pyrus x bretschneideri]	-	-	-	-	GO:0009507//chloroplast;GO:0016020//membrane;GO:0030964//NADH dehydrogenase complex	GO:0004148//dihydrolipoyl dehydrogenase activity;GO:0009055//electron carrier activity;GO:0016002//sulfite reductase activity;GO:0016166//phytoene dehydrogenase activity;GO:0016491//oxidoreductase activity;GO:0016614//oxidoreductase activity, acting on CH-OH group of donors;GO:0016701//oxidoreductase activity, acting on single donors with incorporation of molecular oxygen;GO:0031679//NADH dehydro…	GO:0006096//glycolytic process;GO:0006744//ubiquinone biosynthetic process;GO:0006790//sulfur compound metabolic process;GO:0015995//chlorophyll biosynthetic process;GO:0016117//carotenoid biosynthetic process;GO:0019684//photosynthesis, light reaction;GO:0030494//bacteriochlorophyll biosynthetic process;GO:0045454//cell redox homeostasis;GO:0051068//dihydrolipoamide metabolic process;GO:0055114/…	--
Chr2.g42292	1084	258	149	146	98.092	24.144	14.15	12.316	61.118	13.233	-2.20746	0.000327777	0.0141902	--	XP_009346053.1 PREDICTED: dehydrin DHN3-like [Pyrus x bretschneideri]	-	-	-	-	-	-	GO:0009415//response to water	--
Chr15.g04414	0	0	16	25	0	0	0.857	1.154	0.001	1.0055	9.9737	0.000330735	0.0143013	GIP	KAE8674604.1 hypothetical protein F3Y22_tig00111743pilonHSYRG00047 [Hibiscus syriacus]	-	-	-	-	-	-	GO:0015074//DNA integration	--
Chr15.g02373	382	89	26	52	32.701	7.879	2.336	4.15	20.29	3.243	-2.64537	0.000331903	0.0143349	SABP2	XP_009376486.1 PREDICTED: salicylic acid-binding protein 2-like [Pyrus x bretschneideri]	-	-	-	-	-	GO:0003674//molecular_function;GO:0003824//catalytic activity;GO:0008374//O-acyltransferase activity;GO:0016787//hydrolase activity;GO:0016788//hydrolase activity, acting on ester bonds;GO:0047570//3-oxoadipate enol-lactonase activity;GO:0070205//2-succinyl-6-hydroxy-2,4-cyclohexadiene-1-carboxylate synthase activity	GO:0006629//lipid metabolic process;GO:0009058//biosynthetic process;GO:0009102//biotin biosynthetic process;GO:0009234//menaquinone biosynthetic process;GO:0015979//photosynthesis;GO:0042952//beta-ketoadipate pathway	--
Chr16.g28130	163	211	394	475	13.833	18.521	35.087	37.587	16.177	36.337	1.1675	0.000334336	0.014423	PPD3	XP_009362889.1 PREDICTED: psbP domain-containing protein 3, chloroplastic-like isoform X2 [Pyrus x bretschneideri]	-	-	-	-	GO:0009523//photosystem II;GO:0009654//photosystem II oxygen evolving complex;GO:0019898//extrinsic component of membrane	GO:0005509//calcium ion binding	GO:0015979//photosynthesis	--
Scaffold1.g05151	1	0	33	35	0.019	0	0.645	0.606	0.0095	0.6255	6.04094	0.000334961	0.0144329	RE1	BBN68591.1 hypothetical protein Prudu_489S000400 [Prunus dulcis]	-	-	-	-	-	-	GO:0015074//DNA integration	--
[truncated: 59,929 more rows]

## Sheet: OE5-WT
id	OE5-1_count	OE5-2_count	WT-1_count	WT-2_count	OE5-1_fpkm	OE5-2_fpkm	WT-1_fpkm	WT-2_fpkm	OE5_mean	WT_mean	log2(fc)	PValue	FDR	Symbol	Description	KEGG_A_class	KEGG_B_class	Pathway	K_ID	GO Component	GO Function	GO Process	TF_family
[truncated: 60,778 more rows]

[truncated: 1 more sheets: KEGG]
